# Supplementary material for: Phosphorylated fibronectin enhances cell attachment and upregulates mechanical cell functions
Source: PLoS One. 2019 Jul 10;14(7):e0218893. doi: 10.1371/journal.pone.0218893 (PMC6619657; doi:10.1371/journal.pone.0218893)
Supplement: S1 Dataset — (ZIP) [file pone.0218893.s001.zip]

Archive with 20 entries (17 files):
- Minimal data set/
- Minimal data set/Fig. 1C cell spreading assay.xls
- __MACOSX/
- __MACOSX/Minimal data set/
- __MACOSX/Minimal data set/._Fig. 1C cell spreading assay.xls
- Minimal data set/Fig. 4B integrin block inhibition.xls
- __MACOSX/Minimal data set/._Fig. 4B integrin block inhibition.xls
- Minimal data set/Fig. 1Bcell_adhesion_assay.xls
- __MACOSX/Minimal data set/._Fig. 1Bcell_adhesion_assay.xls
- Minimal data set/Figure B in S1 cell migration assay.xlsx
- __MACOSX/Minimal data set/._Figure B in S1 cell migration assay.xlsx
- Minimal data set/Fig. 2 total strain energy with cell area.xlsx
- __MACOSX/Minimal data set/._Fig. 2 total strain energy with cell area.xlsx
- Minimal data set/Figure B in S1 cell poliferation assay.xls
- __MACOSX/Minimal data set/._Figure B in S1 cell poliferation assay.xls
- Minimal data set/Fig. 4 RGD_blocking.xls
- __MACOSX/Minimal data set/._Fig. 4 RGD_blocking.xls
- Minimal data set/Fig. 4A cell spreading assay on fragments.xls
- __MACOSX/Minimal data set/._Fig. 4A cell spreading assay on fragments.xls
- __MACOSX/._Minimal data set
