# Supplementary material for: Phosphorylated fibronectin enhances cell attachment and upregulates mechanical cell functions
Source: PLoS One. 2019 Jul 10;14(7):e0218893. doi: 10.1371/journal.pone.0218893 (PMC6619657; doi:10.1371/journal.pone.0218893)
Supplement: S1 Dataset — (ZIP) [file pone.0218893.s001.zip › Minimal data set/Fig. 1C cell spreading assay.xls]

## Sheet: FN_SOL
	FN native ; CKII/AP-buffer only	FN native ; AP	FN native ; CKII
1	276.715	198.285	918.064
2	304.814	314.205	382.545
3	426.865	352.201	254.169
4	334.458	199.395	394.373
5	295.882	249.365	255.183
6	380.3	295.062	400.384
7	274.132	249.292	577.522
8	309.715	332.696	625.15
9	394.301	278.357	337.306
10	253.372	314.977	446.105
11	244.392	128.328	862.252
12	190.126	328.109	492.429
13	272.346	220.711	354.711
14	532.212	229.184	302.279
15	300.759	240.65	262.738
16	278.671	215.448	194.809
17	209.462	494.602	406.926
18	311.356	411.005	400.287
19	278.816	306.142	320.626
20	325.985	288.23	369.823
21	277.802	241.375	328.182
22	295.327	247.12	245.889
23	402.267	392.973	481.59
24	212.165	339.527	434.711
25	251.127	235.484	195.098
26	186.818	295.979	525.284
27	210.838	239.83	480.094
28	175.449	319.805	420.468
29	181.484	419.43	272.563
30	253.058	234.205	413.757
31	302.014	321.398	558.476
32	338.441	230.681	245.213
33	403.522	344.114	272.274
34	234.422	211.151	441.663
35	430.342	197.126	491.102
36	227.349	397.004	423.244
37	218.224	339.672	247.916
38	165.841	253.131	561.083
39	278.043	289.654	417.427
40	244.006	226.818	498.102
41	271.429	272.274	425.465
42	304.621	225.829	282.05
43	194.978	279.226	265.032
44	285.671	371.247	348.58
45	283.233	307.711	695.566
46	337.596	242.654	513.576
47	298.296	376.558	737.739
48	345.586	277.874	500.589
49	237.44	495.471	725.017
50	321.809	387.662	746.888
	FN-native	FN-AP	FN-CKII
mean	287.278	293.185	435.046
stdev	74.0537	76.3341	167.719
sterr	10.4728	10.7953	23.7191
--	--	--	--	--
t-test	AP	NA	0.34869	/
VassarStates	AP	CKII	<.0001	***
	NA	CKII	<.0001	***

## Sheet: FN-CKII_dephospho
	FN-AP	FN-NA	FN-CKII	FN-CKII-AP
	1023.89	1368.08	1334.11	1161.27
	892.789	1243.44	1325.91	1823.24
	1640.64	1046.63	1561.27	1619.52
	1021.24	858.052	905.269	1500.08
	960.96	1610.97	1605.52	1635.96
	1034.51	604.656	1333.97	1130.71
	1637.65	1073.09	1543.79	2111.25
	1625.92	841.661	970.495	974.647
	634.372	2311.15	1230.53	1521.51
	1166.08	684.414	2151.85	978.341
	1496.19	1011.51	1999.24	745.174
	1076.83	1283.15	1211.36	1033.96
	867.901	1001.3	1503.72	861.238
	1241.63	1201.15	1348.48	847.334
	1231.81	677.679	1682.65	707.95
	1342.88	1214.04	1451.72	922.216
	1669.2	852.475	1794.75	1284.34
	1106.4	1838.66	1020.3	1621.64
	1334.23	1468.65	1429.03	1304.93
	1221.84	767.793	2089.33	1120.16
	1323.42	994.466	2542.27	1379.76
	1225.15	951.666	1739.23	1166.22
	1438.04	1194.97	1263.46	1153.16
	1197.85	665.585	1516.27	1805.33
	1036.25	1117.07	1848.51	779.042
	1333.97	585.971	1495.83	898.245
	1730.39	1063.31	1580	1217.95
	1093.54	942.59	962.457	1020.63
	995.311	843.061	1376.79	1543.43
	1095.2	787.539	1209.26	1379.57
	640.069	1139.45	1909.99	1173.7
	1031.67	991.207	1852.57	1346.57
	947.418	1579.83	899.572	1443.01
	1655.78	935.951	1385.82	1465.1
	1096.99	1121.97	1049.77	1041.03
	925.402	995.504	1151.88	851.196
	1777.73	995.528	1413.32	1638.76
	1153.38	1700.08	1339.93	952.463
	1045.88	2178.02	1365.86	1480.81
	823.266	1146.18	976.579	1113.64
	1767.23	1376.05	2129.23	929.699
	984.907	1001.44	1727.67	1656.12
	1184.45	667.902	1675.48	866.404
	1407.86	1945.14	1794.05	1359.92
	1027.95	999.511	1843.9	1185.05
	895.082	989.662	1824.78	785.318
	1214.89	1039.34	1872.17	1342.88
	1079.83	995.215	1533.99	1061.33
	1111.81	1705.22	2312.38	1074.51
	644.921	1123.08	1734.93	1621.07
	FN-AP	FN-NA	FN-CKII	FN-CKII-AP
	1182.25	1134.62	1536.43	1232.75
	290.198	386.145	375.333	323.891
	41.0402	54.6092	53.0801	45.8052
t-test	AP	NA	0.24279	/
VassarStates	AP	CKII	<.0001	***
	AP	CKII-AP	0.2071	/
	NA	CKII	<.0001	***
	NA	CKII-AP	0.08536	/
	CKII	CKII-AP	<.0001	***
