# Supplementary material for: Phosphorylated fibronectin enhances cell attachment and upregulates mechanical cell functions
Source: PLoS One. 2019 Jul 10;14(7):e0218893. doi: 10.1371/journal.pone.0218893 (PMC6619657; doi:10.1371/journal.pone.0218893)
Supplement: S1 Dataset — (ZIP) [file pone.0218893.s001.zip › Minimal data set/Fig. 4B integrin block inhibition.xls]

## Sheet: FN-CKII avb3-a5b1 block
	FN-CKII control	FN-CKII_avb3 block	FN-CKII_a5b1 block	FN-CKII_avb3/a5b1 block
1	1194.2	1230.22	2681.51	1830
2	1285.98	2574.42	1117.07	1491.55
3	3450.39	1235.04	1469.35	699.574
4	886.658	1259.52	683.448	887.164
5	1760.28	1826.18	1660.12	1563.85
6	2129.4	1121.73	1576.48	1050.23
7	1436.85	1068.09	1374.6	1022.06
8	1326.44	1030.75	1328.42	1509.97
9	995.577	1623.6	1860.12	1563.37
10	1627.05	1118.86	1123.71	964.219
11	1534.62	2389.07	1421.31	1437.02
12	1531.94	1493.34	1410.83	1073.57
13	1395.96	1133.05	1838.98	810.714
14	1115.17	1095.85	1703.67	677.968
15	1923.22	1226.5	2156.63	861.335
16	1070.07	1372.47	832.246	1435.53
17	836.133	1385.39	1479.89	1703.07
18	1544.42	1192.85	1360.21	1316.9
19	1985.82	729.869	1344.25	1859.95
20	1927.86	1214.09	1258.58	868.649
21	1073.69	816.411	2193.95	1481.37
22	1418.34	741.022	1360.67	1450.2
23	1311.2	763.834	1357.96	1668.33
24	1308.77	1118.57	850.351	623.895
25	1084.05	1633.38	1386.69	1349.9
26	1519.07	2574.47	1306.31	1171.75
27	1572.21	1879.29	1611.26	1538.7
28	1720.06	1621.21	859.114	1205.18
29	937.713	2381.78	991.135	1929.38
30	918.353	1534.26	1489.67	540.54
31	2016.19	1627.05	1775.13	1315.6
32	1260.1	1400.31	1412.18	867.297
33	2260.46	896.41	874.901	1476.03
34	1348.26	1617.01	1026.74	1260.13
35	1162.02	1103.55	1004.32	922.554
36	1331.27	1141.5	1254.72	1311.49
37	1080.31	2053.89	1585.99	1902.83
38	1578.07	1252.06	584.499	1513.59
39	1340.29	1255.73	1058.94	1517.46
40	1647.16	1599.07	1119.94	1125.16
41	1663.65	1814.47	1110.56	1332.64
42	1938.77	1367.98	3046.19	1949.61
43	1166.44	743.701	3015.17	931.34
44	1758.59	741.746	1675.91	1099.28
45	1943.45	1366.17	2226.2	980.006
46	1330.2	645.428	2670.59	910.942
47	2173.92	717.075	1695.17	1310.1
48	2859.1	1563.15	1825.05	1227.46
49	1951.81	2356.53	1546.11	1149.83
50	1604.29	801.902	1517.38	1273.62
	FN-CKII control	FN-CKII_avb3 block	FN-CKII_a5b1 block	FN-CKII_avb3/a5b1 block
mean	1544.72	1369	1502.28	1259.26
standard deviation	493.917	496.786	543.705	355.933
standarrd error	69.8505	70.2562	76.8915	50.3365
	control	αvβ3 block	α5β1 block	αvβ3 & α5β1 block
mean	100	89	97	81
standarrd error	5	5	5	4
t-test	control	avb3 block	0.03992	*
VassarStates	control	a5b1 block	0.34135	/
	control	avb3/a5b1 block	0.000653	***
	avb3 block	a5b1 block	0.10178	/
	avb3 block	avb3/a5b1 block	0.10355	/
	a5b1 block	avb3/a5b1 block	0.00482	**
