# Supplementary material for: Phosphorylated fibronectin enhances cell attachment and upregulates mechanical cell functions
Source: PLoS One. 2019 Jul 10;14(7):e0218893. doi: 10.1371/journal.pone.0218893 (PMC6619657; doi:10.1371/journal.pone.0218893)
Supplement: S1 Dataset — (ZIP) [file pone.0218893.s001.zip › Minimal data set/Fig. 1Bcell_adhesion_assay.xls]

## Sheet: FN adhesion
	FN-NA	FN-AP	FN-CKII	FN-PKC
1	26	14	33	33
2	14	14	26	37
3	25	17	36	39
4	23	23	31	36
5	20	18	24	26
	FN-NA	FN-AP	FN-CKII	FN-PKC
mean	21.6	17.2	30	34.2
standard deviation	4.82701	3.70135	4.94975	5.06952
standarrd error	2.1587	1.65529	2.21359	2.26716
t-test	AP	NA	0.07195	/
VassarStates	AP	CKII	0.000844	***
	AP	PKC	0.0001515	***
	NA	CKII	0.01312	*
	NA	PKC	0.00192	**
	CKII	PKC	0.11009	/
		FN-AP	FN-NA	FN-CKII	FN-PKC
	1	14	26	33	33
	2	14	14	26	37
	3	17	25	36	39
	4	23	23	31	36
	5	18	20	24	26
