# Supplementary material for: Phosphorylated fibronectin enhances cell attachment and upregulates mechanical cell functions
Source: PLoS One. 2019 Jul 10;14(7):e0218893. doi: 10.1371/journal.pone.0218893 (PMC6619657; doi:10.1371/journal.pone.0218893)
Supplement: S1 Dataset — (ZIP) [file pone.0218893.s001.zip › Minimal data set/Figure B in S1 cell migration assay.xlsx]

## Sheet: AP
		Frame	X1	Y1	Length	X2	Y2	Length	X3	Y3	Length	X4	Y4	Length	X5	Y5	Length	X6	Y6	Length	X7	Y7	Length	X8	Y8	Length	X9	Y9	Length	X10	Y10	Length	X11	Y11	Length	X12	Y12	Length	X13	Y13	Length	X14	Y14	Length	X15	Y15	Length	X16	Y16
		Tracks 1 to 25
1	1	1	443.649	69.8943	0.384017	297.806	154.552	1.28709	363.013	158.72	1.64543	332.744	176.358	0.884968	86.3734	186.325	1.02311	358.809	255.42	0.14104	375.077	283.257	0.729347	112.337	344.343	1.40354	185.4	444.172	0.451653	395.58	37.7091	1.78539	151.227	82.6702	1.64723	174.311	101.14	1.14291	231.992	117.649	2.93453	467.704	145.889	2.17977	151.832	165.752	3.70066	419.567	205.687
2	1	2	443.994	70.0611	2.68762	296.587	154.964	0.751464	363.786	157.268	0.659293	332.223	175.643	0.669695	85.787	185.487	3.73313	358.756	255.55	1.24746	374.658	283.854	1.04756	112.732	342.996	0.47504	185.557	443.748	1.87826	395.825	35.9406	0.543027	151.572	81.0596	1.1379	174.411	100.001	1.75874	233.107	114.935	0.955945	468.71	143.955	1.27426	155.488	165.181	1.6084	419.85	204.532
3	1	3	444.957	72.5704	2.39788	296.797	155.685	2.27826	363.631	157.909	0.637755	332.195	176.312	0.808216	84.49	188.988	1.86534	358.235	256.684	1.67328	375.549	284.404	0.973669	113.194	342.886	0.256831	184.751	445.445	1.23595	395.351	36.2057	0.470541	152.511	81.7023	1.77659	174.054	101.724	1.6147	234.061	114.878	1.06139	467.496	143.565	0.951947	154.04	165.881	0.260098	421.036	206.456
4	1	4	444.202	74.8461	2.25466	294.586	156.235	2.34771	364.004	158.426	1.88743	331.415	176.525	0.869206	83.2294	190.362	0.86302	356.909	257.705	1.20631	375.013	285.216	2.19034	112.972	343.014	0.311496	183.975	446.407	1.85157	394.894	36.3156	0.603501	151.824	83.3403	0.940231	172.645	102.512	1.17245	233.2	114.257	0.769465	466.566	143.768	1.00572	153.959	166.128	1.69121	420.748	207.065
5	1	5	443.25	76.89	2.0058	292.662	157.581	3.07617	365.153	159.924	1.76219	331.551	177.384	0.246123	83.2117	191.225	0.549562	356.389	258.793	1.35765	375.53	287.345	2.06634	113.15	342.759	0.555508	183.054	444.8	3.30854	395.406	36.6352	0.91258	152.384	84.095	1.53397	172.394	103.658	0.932739	233.489	114.97	0.680396	467.112	144.613	0.685527	155.481	166.866	1.01077	421.718	208.197
6	1	6	441.366	77.5792	1.479	289.985	159.096	0.944151	366.284	161.274	1.98187	331.377	177.21	0.492257	82.778	191.563	0.63224	355.606	259.902	1.16712	375.377	289.405	2.625	113.41	342.268	1.09566	183.896	448	1.32697	395.552	37.5359	0.642242	151.549	85.3816	1.21218	171.605	104.156	1.79734	233.66	115.629	0.747363	467.158	145.297	0.962813	155.665	167.859	0.764578	421.785	208.707
7	1	7	441.083	79.0308	0.972902	289.164	158.63	2.32674	367.741	162.618	1.75611	331.393	177.702	0.708985	82.85	192.191	1.26768	354.461	260.126	1.56876	375.165	292.022	2.59306	114.465	341.973	0.635654	184.613	449.117	1.35505	396.14	37.2764	1.29966	152.726	85.6698	1.5642	170.882	105.801	1.03608	234.407	115.607	1.39385	468.066	144.977	0.375054	156.429	167.833	1.07473	422.649	209.571
8	1	8	440.482	79.796	0.500693	286.965	159.392	1.95377	368.521	164.192	1.91333	330.797	178.084	0.216522	81.6422	192.576	0.566207	352.892	260.157	0.943071	374.889	294.6	0.980192	113.83	341.985	0.0365676	184.466	450.464	1.59395	395.903	35.9985	0.656288	151.847	84.3765	1.69326	169.901	105.467	0.593196	234.197	114.229	1.10023	467.691	144.983	0.702154	155.876	166.912	1.41663	422.646	208.547
9	1	9	440.591	80.2847	2.01574	285.66	160.846	1.87615	369.952	165.461	1.68508	330.726	178.289	0.697002	81.5622	193.136	0.519438	352.114	259.624	0.991988	373.917	294.721	2.23542	113.852	342.014	0.411918	184.923	451.991	2.66889	396.557	36.0537	1.21429	152.531	82.8275	1.95957	169.348	105.68	3.23211	235.296	114.287	1.20481	468.327	145.281	0.560128	156.901	165.933	1.93983	424.144	208.234
10	1	10	440.43	82.294	1.54548	284.071	161.842	4.25023	370.772	166.933	1.22715	330.45	178.929	0.412053	81.5	193.652	0.639615	351.172	259.937	1.1205	374.304	296.923	0.957641	114.248	341.899	0.1656	184.557	454.634	1.50995	396.985	34.9175	0.639107	152.248	80.8884	1.00749	170.469	102.648	0.88376	236.413	113.835	0.959709	468.12	144.761	0.600535	157.992	164.329	1.30038	423.825	207.541
11	1	11	439.816	83.7124	3.35516	284.094	157.592	4.60484	371.598	167.841	1.89641	330.755	179.206	1.04219	81.1413	194.182	1.51983	351.346	261.044	1.76166	374.24	297.878	1.83032	114.382	341.802	0.940023	183.245	455.382	1.3977	396.69	34.3509	1.05971	153.095	80.3423	1.08077	169.603	102.471	0.542567	237.3	114.2	2.6456	468.207	145.355	1.28065	158.144	163.038	0.329143	425.431	207.475
12	1	12	438.247	86.6782	2.0523	282.714	161.985	1.20268	372.453	169.534	0.451622	330.17	180.069	0.483365	80.226	195.395	0.392718	350.472	262.573	0.959645	374.215	299.708	0.805961	113.82	342.556	1.1804	182.85	456.722	0.712332	395.932	33.6099	1.50138	152.187	80.9286	1.0295	169.091	102.652	0.524692	235.474	112.285	0.992357	466.943	145.558	0.749355	158.473	163.022	1.08683	425.826	208.219
13	1	13	436.786	88.1191	3.07378	281.691	161.354	1.09885	372.505	169.085	0.856111	329.703	179.945	1.44607	79.8496	195.283	0.911646	349.613	262.147	1.15878	374.863	299.23	0.386672	114.017	341.392	0.423259	182.948	457.428	2.51918	394.667	32.8011	0.90409	151.225	80.5601	1.08008	169.218	102.143	0.790662	235.575	111.298	0.60201	466.627	144.879	0.154164	159.365	162.401	0.306616	425.408	208.87
14	1	14	434.142	89.6879	1.71711	281.065	162.257	0.589501	373.34	169.274	0.183797	328.534	180.796	0.493652	79.5631	196.149	0.309333	348.505	262.486	1.03321	375.17	299.466	0.439697	113.743	341.714	0.494484	181.025	459.054	2.15663	394.182	33.5642	0.435554	150.852	81.5738	0.476122	169.496	101.403	0.700329	235.815	110.746	0.87625	466.695	145.017	0.445946	159.358	162.094	1.79857	426.009	211.152
15	1	15	434.466	91.3743	1.8284	280.517	162.04	0.691663	373.441	169.121	0.515106	328.739	181.245	0.832291	79.6091	196.455	0.736921	347.472	262.453	2.95857	375.606	299.519	0.441397	114.143	341.423	0.444454	181.938	461.008	0.994516	393.752	33.6295	1.26906	150.393	81.4488	7.15192	168.811	101.546	0.784093	236.567	110.296	0.510519	466.656	145.461	0.499452	161.154	161.989	0.665484	426.819	210.699
16	1	16	433.479	92.9136	2.59423	280.042	161.537	0.529133	373.338	169.625	1.82224	327.98	181.587	0.594692	79.842	197.154	0.764049	345.358	264.523	5.12941	375.848	299.149	0.794004	113.703	341.359	0.416581	181.298	461.769	1.61707	392.731	32.8755	1.631	155.922	76.9118	8.78589	168.095	101.867	0.703349	237.034	110.089	0.844434	466.578	145.954	1.92368	161.516	161.431	0.871771	427.643	212.517
17	1	17	432.392	95.2689	2.86287	279.73	161.11	0.901559	372.337	171.148	1.19235	327.704	182.113	0.90422	79.587	197.874	0.818308	343.175	269.165	2.17424	376.006	299.927	0.333343	113.384	341.627	0.312937	180.901	463.337	2.16341	391.347	32.0119	1.6892	148.589	81.7512	0.905129	167.591	102.357	1.56253	236.962	110.931	0.529114	464.864	146.828	0.282568	162.385	161.5	0.498303	427.632	212.793
18	1	18	429.574	95.7759	0.717962	279.621	160.215	0.875936	371.414	170.394	1.33017	326.8	182.107	0.685937	79.0318	197.273	1.83141	341.447	270.484	1.36751	375.808	299.659	0.304855	113.483	341.33	0.0856122	179.075	464.498	2.00148	389.66	31.941	1.81739	148.614	80.8465	0.926658	166.217	103.102	0.347908	237.24	111.381	0.756115	464.812	147.106	1.4601	162.874	161.401	1.42488	428.227	213.788
19	1	19	428.901	96.0259	0.795745	279.356	159.38	1.00372	370.371	171.22	1.21136	326.125	182.233	0.37292	77.5508	196.195	2.86216	340.52	271.49	1.38114	376.042	299.855	0.188826	113.403	341.3	0.998045	177.439	465.65	2.87621	387.843	32	2.66375	147.709	81.0433	0.81976	166.088	103.425	0.900743	237.763	111.927	0.429531	464.342	148.488	0.896994	163.988	162.288	1.00774	429.148	213.564
20	1	20	429.685	96.1626	3.96364	278.411	159.041	1.05241	369.166	171.337	2.89097	325.906	181.931	0.7255	75.234	194.515	2.16721	339.436	272.345	2.01981	376.197	299.747	0.686063	112.42	341.476	0.241476	174.715	466.575	1.66586	386.079	30.004	0.937108	147.233	80.376	1.68697	165.335	103.919	0.548519	238.071	111.628	0.718168	464.617	149.342	1.02797	164.939	161.953	1.51256	428.788	214.836
21	1	21	433.481	97.3019	1.35566	278.653	158.017	1.30178	370.963	173.601	2.38442	325.444	182.49	0.341702	73.2554	193.63	2.32385	337.753	273.462	1.87338	376.754	299.346	0.445413	112.45	341.715	0.398453	174.035	468.095	1.17547	385.188	29.7156	1.44385	146.406	78.9056	1.30641	164.945	103.533	0.89093	238.711	111.301	0.607651	463.602	149.179	1.04574	166.197	161.113	0.593339	429.985	213.304
22	1	22	434.786	96.9332	0.942894	277.792	157.04	1.25794	372.742	175.19	0.806843	325.535	182.16	0.652063	70.9623	193.254	1.9071	336.511	274.864	2.01146	376.807	298.904	0.548628	112.084	341.872	0.216258	174.997	468.772	0.770616	383.845	29.1836	1.2204	147.119	77.8114	0.358225	165.83	103.431	0.184038	239.311	111.208	0.341016	464.61	149.457	1.18915	166.655	160.737	0.704015	430.998	212.765
23	1	23	435.697	97.1743	1.40725	277.577	155.801	0.991573	371.935	175.209	1.08556	326.12	181.871	0.191225	69.0991	193.66	1.17126	335.149	276.345	1.47201	376.3	298.694	0.174448	111.944	341.707	0.71479	175.296	469.482	1.58311	382.629	29.0804	0.632015	147.073	77.4562	0.946098	165.672	103.525	1.3019	239.519	110.937	0.249992	465.481	150.267	0.682414	165.968	160.583	1.67515	431.254	213.629
24	1	24	436.86	97.9673	1.08316	277.354	154.835	1.17769	371.672	176.262	1.44232	325.972	181.992	0.9891	68.2243	194.439	1.66492	333.831	277	1.15221	376.33	298.866	0.398941	111.609	342.339	0.220278	176.184	470.792	1.13423	382	29.1375	0.944071	147.396	76.5669	0.78436	164.432	103.92	0.20339	239.632	110.714	0.27154	466.066	150.618	0.311506	166.983	159.25	0.514568	432.017	214.646
25	1	25	437.864	97.5614	1.28341	276.73	153.836	0.782815	370.23	176.317	0.323439	326.698	181.32	0.299243	66.6793	195.06	1.51933	332.688	276.858	1.67918	376.715	298.968	0.568054	111.66	342.124	0.213129	175.2	470.227	1.17545	381.113	28.8149	1.49908	147.967	76.0294	1.46743	164.236	103.863	0.329649	239.789	110.936	0.534158	465.801	150.455	0.154811	167.48	159.116	0.477381	432.106	214.485
26	1	26	439.132	97.7594	1.67589	276.318	153.17	0.905367	369.908	176.296	0.597046	326.736	181.617	0.309975	67.5455	196.308	0.272051	331.124	277.47	1.10747	377.106	299.38	0.662002	111.851	342.217	0.392932	175.573	471.342	1.1188	379.878	29.6655	0.757133	146.5	76.0593	0.972333	164.554	103.775	0.127313	239.262	110.85	0.400993	465.952	150.486	0.677809	167.475	158.638	0.270491	432.759	214.465
27	1	27	439.453	96.1146	1.86511	275.617	152.598	0.581475	370.366	175.914	1.22927	327.008	181.766	0.881555	67.2969	196.419	1.63291	330.175	278.04	1.3665	377.645	298.995	0.59224	111.547	342.466	0.299684	176.037	472.361	1.14112	380.53	30.0513	0.168494	147.453	75.8688	1.2573	164.66	103.704	0.483543	238.866	110.785	0.476734	466.222	151.108	1.11684	167.639	158.423	1.2761	432.236	215.198
28	1	28	440.727	94.7525	1.56112	275.055	152.449	1.43613	371.375	176.617	0.432436	327.736	181.268	0.762377	66.88	194.84	2.51503	329.299	276.991	0.633447	378.124	299.344	0.433082	111.83	342.368	0.470362	176.242	473.483	0.534204	380.508	30.2184	0.945071	146.196	75.8962	1.03608	164.243	103.95	0.155018	239.251	110.504	0.738221	466.721	150.108	1.04006	168.744	157.785	0.225195	432.511	214.758
29	1	29	441.568	93.4372	1.35485	274.583	151.092	0.377524	371.207	176.218	1.99909	327.872	180.518	0.858553	64.9062	193.281	1.47353	328.812	276.585	1.29507	377.862	299.689	2.05153	111.55	341.991	0.89032	176.622	473.858	1.53071	379.766	29.6331	0.349464	145.306	75.3673	0.565435	164.138	103.836	0.801334	238.584	110.188	0.32794	465.986	149.372	0.223749	168.958	157.858	0.351051	432.023	215.03
30	1	30	442.917	93.3073	1.13893	274.281	150.865	0.730314	372.873	177.322	1.3352	328.347	181.234	0.38869	64.764	191.815	1.84827	328.322	277.784	1.4991	377.894	301.74	0.359958	111.773	342.853	0.457413	176.936	475.356	0.32189	379.809	29.2863	0.428108	145.84	75.184	1.09209	163.945	104.614	0.222705	238.825	109.965	0.682765	466.031	149.153	1.11641	169.306	157.898	0.932262	432.621	216.02
31	1	31	443.874	92.6897	0.230692	274.278	150.135	1.05766	371.871	176.44	0.351812	328.559	181.559	0.438212	65.265	190.036	0.89702	326.967	277.144	1.51323	378.109	302.03	1.35931	111.35	342.678	0.319791	176.663	475.527	1.61496	379.591	29.6545	0.245197	146.519	74.3281	0.416616	164.164	104.574	0.521923	239.493	110.107	0.544473	465.145	148.473	2.21128	170.164	158.263	0.364546	432.257	216.438
32	1	32	443.68	92.5634	0.595847	273.221	150.141	0.661879	371.519	176.439	0.280673	328.121	181.562	0.493615	66.1364	190.249	1.28684	325.734	278.022	1.57599	378.172	303.387	0.316262	111.053	342.561	0.346887	175.356	476.476	0.661225	379.346	29.6493	1.6456	146.871	74.1063	0.996716	163.662	104.716	0.157604	239.241	110.59	0.499465	462.936	148.37	1.89917	170.46	158.476	1.25564	431.197	217.003
33	1	33	443.401	93.0896	1.5205	273.133	149.485	1.37797	371.642	176.186	1.21182	328.58	181.38	0.638811	67.1754	191.008	1.43467	324.736	279.241	0.471247	377.92	303.578	0.382581	111.399	342.576	0.617584	175.001	477.034	1.10279	377.722	29.3807	0.936985	147.568	73.3935	1.24802	163.511	104.762	0.580589	239.254	111.09	0.542207	462.966	146.471	1.83114	171.545	157.845	1.52288	430.648	216.63
34	1	34	444.829	93.6127	0.404489	272.119	148.552	0.713809	371.605	174.975	0.19543	328.708	180.754	0.111472	66.8737	189.605	1.5543	324.348	278.973	1.35705	378.084	303.233	0.628911	111.891	342.202	0.41971	173.919	477.246	0.980843	378.073	28.5119	0.333968	147.477	72.1488	0.52172	163.09	105.162	0.987921	239.459	111.591	0.675651	462.809	144.646	0.806622	172.662	156.81	0.286657	430.065	216.267
35	1	35	445.118	93.8956	0.501778	271.454	148.293	1.15406	371.414	175.016	0.504354	328.656	180.656	0.46286	65.8711	188.418	0.517023	323	279.125	1.55197	378.106	302.604	0.345627	111.539	341.973	0.316275	173.131	477.829	0.448019	378.094	28.8452	0.418528	147.462	72.6703	1.69013	162.289	105.739	1.07047	239.507	112.265	0.352355	462.394	143.955	0.211461	172.604	157.091	0.747832	429.699	217.052
36	1	36	445.518	94.1982	0.9738	270.943	149.328	0.648797	371.84	174.747	0.728661	328.833	180.228	0.916616	65.3543	188.405	1.16448	321.456	279.278	1.17339	378.362	302.835	1.30171	111.692	341.696	0.686332	173.299	478.245	0.875417	378.22	28.4462	0.266441	148.56	71.3855	0.503198	161.397	106.331	0.879911	239.614	112.601	0.304032	462.191	143.895	0.935388	173.179	156.613	0.733239	429.268	217.128
37	1	37	446.259	94.8298	0.670596	270.298	149.398	4.58988	371.326	175.263	1.52911	328.58	181.109	0.57282	64.92	189.485	0.237078	320.506	279.967	1.43508	378.059	304.101	0.106176	111.109	342.059	0.375179	172.781	478.95	1.05377	377.99	28.58	0.854479	148.115	71.1504	2.15189	160.703	106.872	1.00946	239.63	112.905	1.00162	462.113	142.963	3.51405	173.724	156.122	1.12095	428.603	216.766
38	1	38	445.606	94.9808	0.351072	270.812	144.837	3.86305	370.394	174.052	1.00016	328.677	180.545	0.125664	65.061	189.676	0.253464	319.185	279.406	0.358587	378.006	304.009	0.533833	110.747	341.963	0.236419	173.475	478.157	0.285674	378.747	28.1839	0.941033	146.535	69.6903	0.493206	161.254	106.027	0.288135	238.632	112.817	1.32512	458.839	144.237	4.3146	174.556	155.371	1.07826	426.655	216.349
39	1	39	445.696	95.3201	1.13627	269.31	148.395	3.74055	369.405	174.204	1.65055	328.662	180.669	0.308506	65.3088	189.623	0.50651	319.159	279.764	0.680112	377.804	304.503	0.410056	110.782	342.197	0.35775	173.194	478.21	0.294808	379.586	27.7566	1.92123	146.723	69.2346	0.112421	161.532	105.953	0.566198	239.928	113.095	0.552672	461.845	141.143	4.68296	175.632	155.308	1.24306	426.33	217.002
40	1	40	446.468	96.154	1.04596	269.253	144.655	0.586822	370.126	175.689	1.41536	328.572	180.374	0.189406	65.1682	189.136	0.553924	319.371	280.41	1.70204	377.725	304.101	0.259797	110.698	341.849	0.196836	173.137	477.921	0.449511	380.486	26.0594	0.410941	146.611	69.2418	0.650575	161.039	106.23	0.626655	240.082	113.626	0.334943	457.745	143.406	5.16104	176.654	154.6	0.756192	426.108	217.643
41	1	41	446.644	97.1851	1.37087	269.179	145.238	0.375518	369.556	174.393	0.163486	328.715	180.25	0.514751	65.2116	188.584	1.22381	320.268	281.857	1.9333	377.467	304.068	0.20684	110.504	341.882	0.347326	172.688	477.937	0.38374	380.299	26.4253	0.30402	145.962	69.2893	0.622459	160.679	106.743	0.698954	240.286	113.892	0.927405	461.301	139.665	3.58532	177.128	155.19	1.49781	425.947	218.51
42	1	42	447.669	98.0955	0.973672	269.551	145.291	0.375389	369.599	174.236	0.211699	328.652	180.761	0.236396	66.3402	189.057	0.976899	321.91	282.876	1.32318	377.538	304.262	0.135611	110.674	342.184	0.0774182	172.628	478.316	0.663306	380.602	26.3983	1.1319	145.417	68.9892	0.233919	161.343	106.96	0.501118	240.811	114.656	0.470564	458.514	141.92	1.18595	178.452	155.891	0.223332	424.226	220.519
43	1	43	447.57	97.1269	1.56303	269.178	145.245	0.540565	369.51	174.043	2.40311	328.794	180.95	0.529107	67.2703	189.356	0.442909	323.227	282.75	1.61559	377.462	304.15	0.83783	110.598	342.17	0.306444	172.403	478.94	0.169117	381.12	25.3923	0.20087	145.415	68.7553	0.461419	161.283	106.463	0.179895	241.242	114.844	0.344738	457.331	141.831	0.224747	178.647	155.782	1.49694	424.512	220.627
44	1	44	449.116	97.3535	0.346659	268.892	144.787	1.03477	369.328	171.647	1.29495	328.922	180.436	0.293948	67.7117	189.392	0.613092	324.801	282.386	0.536686	377.462	303.312	0.384389	110.319	342.297	0.203453	172.308	478.8	0.0820389	381.016	25.5638	2.08737	145.873	68.807	0.783104	161.287	106.642	0.0937326	241.278	115.187	0.328431	457.271	141.614	5.22409	180.127	156.002	0.542025	425.763	221.441
45	1	45	449.459	97.4078	64.5585	268.471	145.732	63.9054	370.132	170.632	52.0826	328.771	180.689	25.0925	67.5538	189.984	51.9632	324.644	282.899	62.6784	377.082	303.254	36.0529	110.123	342.352	19.9661	172.231	478.771	54.836	383.083	25.2756	42.7611	145.125	69.0387	59.0866	161.234	106.72	34.4318	241.091	115.457	33.5465	461.121	138.083	61.3651	180.607	156.254	44.1581	426.091	221.496
			19834.9	4069.78		12545.6	6934.55		16655.4	7688.22		14794.6	8111.83		3295.89	8650.7		15175.7	12212.1		16942.4	13433.2		5053.47	15396.4		8009.96	20972.3		17390.3	1400.29		6693.73	3465.17		7474.69	4685.72		10698.9	5067.17		20908.3	6561.95		7467.41	7220.81		19224.8	9603.62
		Frame	X1	Y1	Length	X2	Y2	Length	X3	Y3	Length	X4	Y4	Length	X5	Y5	Length	X6	Y6	Length	X7	Y7	Length	X8	Y8	Length	X9	Y9	Length	X10	Y10	Length	X11	Y11	Length	X12	Y12	Length	X13	Y13	Length	X14	Y14	Length	X15	Y15	Length	X16	Y16
xFMI=1/n sum (xi, end/di length)
(xi, end/di length)			6.96203			4.20107			7.10664			13.1023			1.30003			5.17952			10.4591			5.51551			3.14084			8.95868			2.45615			4.6827			7.18679			7.51439			4.09			9.19468
(yi, end/di length)			1.50883			2.28043			3.27618			7.20089			3.65613			4.5135			8.41136			17.1466			8.73096			0.591089			1.16843			3.09945			3.44171			2.25019			3.53852			4.7797
xFMI38	5.87927
yFMI38	5.3966
				OK
		Track	Length	Distance traveled	Nr of Frames		Velocity= length/time
		1	64.5585	28.1203	45		8.6078
		2	63.9053	30.6328	45		8.52071
		3	52.0826	13.8771	45		6.94435
		4	25.0925	5.87655	45		3.34567
		5	51.9632	19.1719	45		6.92843
		6	62.6784	43.8444	45		8.35713
		7	36.0529	20.0975	45		4.80706
		8	19.9661	2.97762	45		2.66215
		9	54.836	37.0207	45		7.31146
		10	42.7612	17.6284	45		5.7015
		11	59.0866	14.9348	45		7.87821
		12	34.4318	14.218	45		4.59091
		13	33.5465	9.35982	45		4.47286
		14	61.3651	10.2106	45		8.18201
		15	44.1581	30.3019	45		5.88775
		16	46.341	17.1025	45		6.1788
		17	56.1387	28.7558	45		7.48516
		18	76.0668	41.9549	45		10.1422
		19	50.5874	10.4252	45		6.74498
		20	69.8389	41.0399	45		9.31185
		21	56.1111	22.3593	45		7.48148
		22	48.2764	16.4527	45		6.43686
		23	55.4742	19.679	45		7.39656
		24	42.6768	20.6563	45		5.69024
		25	45.6207	16.7119	45		6.08276
		26	63.276	16.0623	45		8.4368
		27	131.553	41.6139	45		17.5404
		28	46.8199	9.54965	45		6.24265
		29	40.3828	15.4957	45		5.38437
		30	63.8619	5.61836	45		8.51491
		31	56.5035	20.4374	45		7.5338
		32	19.6293	6.43544	45		2.61725
		33	38.3091	14.4412	45		5.10788
		34	36.9554	14.5003	45		4.92739
		35	26.7727	5.72661	45		3.5697
		36	35.5289	18.0957	45		4.73719
		37	52.0933	20.2867	45		6.94577
		38	45.686	11.6503	45		6.09147
	Mean		50.2892	19.298			6.70522
[truncated: 67 more columns]

## Sheet: NA
	X1	Y1	Length	X2	Y2	Length	X3	Y3	Length	X4	Y4	Length	X5	Y5	Length	X6	Y6	Length	X7	Y7	Length	X8	Y8	Length	X9	Y9	Length	X10	Y10	Length	X11	Y11	Length	X12	Y12	Length	X13	Y13	Length	X14	Y14	Length	X15	Y15	Length	X16	Y16	Length	X17
1	222.543	41.6401	1.17878	156.399	74.7081	0.167056	224.562	285.285	0.834295	74.4091	333.091	0.608644	374.309	362.209	0.429105	404.745	367.24	0.554647	64.2765	372.535	0.704604	472.745	397.031	0.696491	470.568	426.405	2.35708	119.352	441.184	0.739104	329.691	462.839	1.02177	486.422	485.035	6.73428	274.487	51.9	1.8879	230.702	122.331	1.92727	385.141	152.821	0.422971	406.49	267.485	1.28854	208.932
2	223.589	42.1833	0.769789	156.411	74.5414	0.639141	225.333	285.601	0.380545	74.897	333.455	1.05921	374.601	361.894	1.27887	405.288	367.352	0.834085	64.4835	373.209	0.612675	472.529	396.369	1.5275	472.688	425.375	0.804196	120.091	441.192	0.860163	330.433	463.541	0.812703	493.01	483.64	1.97748	275.307	53.6004	0.272023	230.549	124.252	2.43961	385.553	152.918	0.983562	407.165	268.583	0.823853	210.21
3	223.969	42.8527	1.70159	155.785	74.6686	1.0533	225.347	285.982	0.281079	73.8535	333.273	0.877372	373.543	361.176	1.28222	404.509	367.651	1.34199	63.8785	373.112	0.517729	471.433	397.433	3.94798	473.41	425.729	2.83909	120.017	442.049	1.22049	329.804	463.026	0.146458	492.313	485.49	3.70927	275.542	53.7375	0.682597	228.23	125.012	1.80104	384.572	152.849	1.01799	406.546	269.127	0.863687	207.448
4	224.46	44.4819	0.441588	154.847	74.1886	0.644889	225.123	286.152	0.484358	73.5714	332.442	0.628844	373.605	359.895	1.11151	403.677	368.704	0.933091	63.4455	373.396	1.09523	467.81	399	1.83004	473.737	428.549	1.68731	119.343	441.032	0.955465	329.82	462.88	0.672002	488.727	486.438	0.981002	274.871	53.6107	0.669905	226.48	124.587	2.53083	383.668	152.381	1.29722	406.452	269.985	1.47697	207.972
5	224.415	44.0426	0.803301	154.542	73.6205	0.399406	224.972	285.692	0.269495	73.1856	331.945	1.17683	373.107	358.902	0.901201	404.217	367.942	2.44742	62.4091	373.75	1.06164	466.087	399.617	0.671104	472.149	429.119	1.53916	118.448	440.698	0.231043	329.21	463.164	0.464302	488.412	485.509	1.6835	274.22	53.7682	0.910132	224.09	123.755	1.92545	383.198	151.172	1.06437	406.079	271.414	0.921477	210.165
6	225.14	44.388	0.847801	154.322	73.2874	0.645909	225.217	285.579	0.0518084	73.4185	330.792	0.814632	373.446	358.067	0.329608	402.19	366.57	2.28683	61.3756	373.993	1.8533	465.417	399.573	1.91812	470.644	428.797	2.11633	118.234	440.611	0.816078	329.027	463.59	0.784585	489.551	484.269	2.09037	274.647	52.9642	0.342208	223.049	122.135	1.77473	383.04	150.119	0.626378	406.737	272.059	1.01387	209.366
7	224.983	45.2212	0.427524	153.692	73.1429	0.569156	225.213	285.63	0.438405	74.1516	330.437	0.478066	373.408	357.74	0.625362	401.069	364.577	2.46654	60.0217	375.258	2.3739	463.579	399.023	2.28275	468.753	427.845	2.01914	118.176	441.425	0.799504	328.786	464.337	0.466216	488.174	482.696	1.33508	274.931	52.7742	0.391883	222.888	120.368	1.87913	382.658	149.623	1.43267	406.33	272.988	0.729914	206.132
8	225.191	45.5947	1.115	153.566	72.5879	0.39219	225.169	285.194	0.726203	73.9873	330.886	4.68373	372.932	357.333	1.77326	400.667	362.144	2.22627	59.185	377.48	2.75815	461.363	398.477	2.45113	468.894	425.831	1.73258	117.995	442.204	1.80977	328.58	464.755	1.21148	489.429	482.241	0.592722	274.624	52.531	0.726537	221.905	118.767	1.9334	382.298	148.236	1.54561	405.602	272.942	0.981789	207.55
9	225.635	46.6176	0.553369	153.183	72.5053	0.809906	224.917	285.875	0.383195	75.8081	326.57	0.68952	371.674	358.582	1.12486	400.549	359.921	3.39115	57.7705	379.848	1.40954	458.971	399.014	2.39527	469.158	424.118	1.30983	116.687	443.454	1.73411	328.113	465.873	0.732683	488.871	482.042	1.67399	275.244	52.1525	1.07792	221.375	116.907	1.65632	382.258	146.691	1.19	404.622	273	0.78712	210.93
10	225.49	47.1516	0.705765	152.408	72.741	1.10673	224.557	286.008	1.03568	75.8017	327.26	5.27979	370.751	359.226	2.29867	401.163	356.585	2.44657	56.904	380.96	1.05839	456.627	399.506	2.90882	468.945	422.826	0.871243	115.012	443.906	0.363241	327.563	466.357	0.485234	487.936	483.431	0.467827	274.258	51.718	1.06524	220.36	115.598	1.79183	381.365	145.904	1.40576	403.835	272.968	0.797095	213.096
11	226.099	47.507	0.542059	151.31	72.8804	1.37293	223.535	285.842	0.0632905	73.2527	331.884	0.811199	369.652	361.245	0.410175	401.541	354.168	1.56919	56.6726	381.992	0.526037	453.925	398.428	1.19198	469.301	422.031	2.43677	114.7	444.092	1.33449	327.412	466.818	0.380382	487.516	483.225	0.692025	273.547	50.9247	0.20237	220.85	113.875	2.01085	379.962	145.99	1.77063	403.106	273.29	0.559871	213.207
12	226.105	46.9649	1.04033	149.939	72.8056	1.70998	223.585	285.881	0.740654	73.075	332.675	1.07505	369.788	361.631	0.474585	400.488	353.004	1.34923	56.8105	382.5	2.31049	452.892	399.023	1.66619	470.052	419.713	3.17719	116.033	444.167	1.08178	327.648	466.52	0.338761	486.966	482.805	0.529489	273.703	50.7957	0.786161	219.61	112.292	1.86793	378.207	145.752	0.499575	403.303	272.766	0.529698	214.498
13	226.411	47.9593	0.172348	148.61	73.8815	1.79375	224.113	286.401	0.459111	73.7985	333.47	0.53148	369.668	362.091	0.737625	399.141	352.937	2.33431	58.8351	383.613	0.785064	454.409	399.712	3.01497	472.876	418.257	0.379913	116.737	444.988	0.99502	327.57	466.85	0.868492	487.064	482.285	0.7324	274.059	50.095	0.914073	220.066	110.48	2.41539	377.76	145.531	2.11966	402.971	273.179	0.461375	216.791
14	226.465	48.1228	0.844918	146.837	73.6065	0.329838	224.227	286.845	1.96002	73.8617	333.998	0.554047	369.165	361.551	0.637257	397.621	351.165	1.84425	59.5777	383.868	1.63879	457.416	399.494	2.59916	473.233	418.126	0.96234	117.732	445.004	2.70995	326.704	466.782	0.117689	487.758	482.517	1.59967	273.253	49.6632	0.787773	220.295	108.076	1.00927	378.138	143.445	1.44831	402.808	273.611	1.59484	218.698
15	227.036	47.5	0.544542	146.774	73.9302	0.795539	226.158	286.509	1.37102	73.9852	334.538	2.20943	369.766	361.762	1.74593	398.605	349.605	1.77993	60.0882	385.425	1.82827	459.511	397.955	3.58603	472.361	417.717	2.97005	120.365	444.362	2.18643	326.587	466.777	0.79975	489.236	483.129	2.21226	273.112	48.8883	1.14442	221.296	107.949	0.086229	377.866	142.022	1.18829	403.869	274.802	1.21266	223.133
16	227.468	47.1679	0.795204	145.992	74.0775	0.800538	227.526	286.603	1.51093	72.8656	336.443	1.59596	369.377	363.464	0.31845	397.505	348.206	2.72165	61.5749	386.489	1.64976	462.136	395.512	1.89004	469.392	417.662	1.55572	118.887	442.751	1.69101	325.787	466.784	0.597383	488.75	480.97	1.59782	271.978	48.7351	1.35578	221.371	107.992	1.01504	377.423	140.92	1.54027	404.253	275.952	1.8022	224.487
17	227.862	46.4774	0.987761	145.643	73.3571	0.691905	228.956	286.116	0.928392	72.3348	337.948	1.57929	369.57	363.717	1.23326	395.608	346.254	8.36245	63.2225	386.406	0.97167	463.779	394.578	4.22896	468.102	418.531	1.60667	120.568	442.933	0.64248	325.426	466.308	0.384388	487.222	481.437	0.838217	271.311	47.5545	0.17819	222.274	107.529	1.76668	375.896	141.123	3.5575	405.025	277.58	0.867241	224.5
18	227.643	47.4406	0.858898	145.156	72.8656	0.459133	229.844	285.844	0.100092	71.4197	339.235	1.98751	368.451	363.197	1.57619	387.646	348.811	1.82661	63.6278	387.289	1.61509	462.044	398.435	1.16309	466.685	419.29	0.386276	119.929	442.997	1.67332	325.043	466.278	0.944076	487.162	482.273	1.05259	271.293	47.7319	1.30228	222.979	105.909	2.82999	372.395	141.753	1.63345	404.984	278.446	1.20744	224.8
19	227.869	46.6119	1.48593	144.725	72.7079	1.128	229.781	285.922	2.59808	72.5968	340.836	2.1962	366.879	363.092	3.56104	386.206	347.687	2.44399	62.3809	388.315	2.4099	461.727	397.316	4.04361	466.454	418.981	1.57297	118.263	443.16	0.528005	324.11	466.136	0.922844	488.207	482.15	0.608934	270.174	47.0659	1.03672	224.362	103.44	2.81264	370.768	141.903	2.30255	404.786	279.637	1.03382	225.171
20	227.778	48.0951	0.255735	143.691	72.2553	1.02681	231.094	288.164	2.2242	71.5345	342.759	8.59212	363.357	362.563	2.10289	386.109	345.245	1.18071	61.7658	390.646	1.48171	460.679	393.411	4.90063	464.992	419.562	1.28885	117.737	443.204	1.89184	323.37	466.687	1.02657	487.603	482.079	0.534234	269.94	46.056	1.60523	225.294	100.786	1.04199	368.466	141.865	1.88645	403.79	279.359	1.98744	225.352
21	227.92	47.8826	1.43937	142.714	72.5694	0.972305	229.711	289.906	0.872067	72.4667	351.3	1.35148	361.797	363.973	2.24375	386.25	344.073	2.48105	62.2563	392.044	4.07551	459.825	398.236	5.40943	464.394	420.703	1.27516	115.862	443.455	1.32574	323.045	467.661	0.94824	487.576	481.546	0.66506	268.674	45.0698	1.88461	226.072	101.479	1.76678	366.706	142.543	2.00565	401.92	280.032	0.130096	225.843
22	229.335	47.6172	1.11826	141.912	72.0187	1.09469	230.559	290.11	0.215207	73.1316	352.477	3.34291	359.653	364.636	3.47683	388.029	342.343	4.10171	64.9943	395.062	2.41392	464.099	401.553	3.88715	463.341	419.984	0.92021	114.552	443.248	0.421559	323.948	467.95	0.752373	488.119	481.929	0.757278	268.323	43.218	1.421	227.582	100.561	0.159335	364.775	143.084	1.94707	402.027	279.958	1.56477	226.916
23	230.251	46.9755	1.18902	141.04	71.3571	1.20331	230.448	289.926	0.582749	72.3132	349.235	0.831296	356.424	363.348	0.576802	391.748	340.613	1.88594	66.0439	397.236	2.7376	465.856	398.085	2.45915	462.444	419.78	1.21641	114.959	443.137	1.79694	324.691	468.067	0.584949	487.438	482.259	2.32228	267.254	42.2826	2.16964	227.565	100.403	0.767849	363.201	144.231	0.921722	400.588	280.573	0.175419	227.247
24	231.366	46.563	1.34038	139.911	70.9417	1.83843	229.955	290.236	0.16698	73.0371	349.644	2.89446	355.854	363.262	1.32009	389.887	340.307	2.9585	66.2705	399.964	1.67973	464.529	396.014	0.171744	461.379	419.193	1.1165	113.358	442.32	1.11256	325.253	467.904	1.05768	485.559	483.624	0.571002	265.621	40.8541	0.791818	227.189	99.733	0.466898	362.557	144.891	0.898982	400.542	280.403	2.12562	227.691
25	232.327	45.6287	2.68569	138.339	69.9881	0.0885241	230.117	290.276	1.57516	72.6951	352.518	0.644825	355.787	361.944	1.51096	392.714	339.437	0.783156	65.6148	401.511	2.79372	464.698	395.981	3.21107	460.312	418.861	0.587807	112.343	441.865	0.754679	325.897	467.066	0.939607	485.516	484.193	2.65417	265.48	40.0749	0.622997	227.244	100.197	0.350564	361.835	145.426	0.878	399.269	282.105	1.53677	228.661
26	233.831	43.4032	1.23981	138.256	70.0192	0.924177	229.28	291.61	0.188237	72.5052	351.902	0.792766	356.127	360.472	2.08362	393.402	339.813	1.53822	65.5273	404.303	1.56171	461.488	395.9	6.57448	459.74	418.993	0.784688	111.899	441.255	0.054784	326.711	466.596	1.16112	487.615	482.569	0.521184	265.876	40.5553	1.16919	227.537	100.005	1.02633	361.039	145.797	1.5405	400.703	281.555	0.649735	230.191
27	234.662	44.3233	2.62729	137.373	69.7467	1.16268	229.408	291.472	2.55716	73.267	352.121	1.18919	357.952	359.466	1.69005	394.348	341.025	2.60354	65.8651	405.828	1.5225	467.894	397.376	3.88133	458.956	419.029	1.01777	111.846	441.271	1.30848	327.869	466.508	0.196653	488.136	482.544	0.21262	265.533	39.4377	1.93842	227.867	99.0327	2.15886	360.247	144.476	1.22443	400.657	280.907	1.30379	231.752
28	235.504	46.8121	0.873934	136.213	69.6813	1.3943	227.85	293.5	1.24246	72.1141	352.413	0.912591	359.335	358.495	1.61661	394.875	343.575	1.39349	67.3846	405.923	1.12069	469.221	393.729	6.07766	458.127	419.62	0.919445	110.675	441.855	0.0715239	328.017	466.638	0.682336	487.988	482.39	0.995615	266.176	37.6092	0.544625	229.278	100.667	2.50942	359.299	143.701	1.25537	401.842	280.363	6.63891	232.729
29	236.243	46.3467	0.409717	134.902	69.2041	0.825161	227.57	294.711	1.27362	72.7989	353.016	1.41902	360.461	357.335	1.61996	394.941	344.967	0.574284	67.2318	404.813	1.93263	469.709	387.671	6.36267	457.226	419.804	1.66449	110.645	441.79	0.536141	327.556	466.135	0.205494	487.04	482.087	1.4727	265.632	37.6278	0.68152	231.078	102.415	2.36142	358.093	144.049	2.54552	407.417	276.758	5.52987	232.459
30	236.477	46.6832	1.88282	134.101	69.0063	0.540998	226.705	295.645	0.743837	71.8868	351.929	0.68723	361.977	356.764	1.28697	395.376	345.342	1.4238	65.5114	405.693	1.33823	469.205	381.328	7.8922	455.571	419.621	0.573552	111.155	441.956	0.549384	327.497	466.332	0.429338	488.172	481.145	1.10774	265.46	36.9683	0.906438	231.285	104.767	1.12551	356.167	145.714	1.37254	403.41	280.569	1.11828	231.792
31	237.532	48.243	1.22282	133.595	69.1959	1.09007	226.191	296.183	1.78152	71.6239	352.564	1.40983	363.167	357.255	1.82847	393.959	345.2	2.59367	66.4742	406.623	2.48492	475.661	376.789	4.93133	455.185	419.198	1.53816	110.62	442.08	0.330145	327.431	466.756	0.320754	487.642	480.173	1.52916	265.086	36.1426	2.17956	230.784	105.775	1.51484	355.546	146.938	0.735507	404.263	279.847	1.27699	231.976
32	238.002	49.3718	1.25525	132.525	69.4062	1.92045	226.78	297.864	2.00129	70.4375	353.326	1.72265	362.637	359.005	3.92673	391.856	343.682	2.59039	68.523	408.029	2.01967	479.657	373.899	3.64092	455.129	417.661	3.01334	110.296	442.019	0.999096	327.142	466.896	0.171469	486.113	480.208	1.34387	265.803	34.084	0.67245	230.097	104.425	0.572004	355.037	147.469	2.15979	404.165	278.574	1.08196	231.896
33	237.527	50.5338	0.90424	131.853	71.2051	1.01162	226.46	299.84	1.70789	69.3826	354.688	5.7232	359.763	361.681	2.6832	389.848	342.046	2.15104	69.4663	409.815	1.10653	478.678	370.392	3.64329	458.114	418.072	0.151734	109.505	442.629	0.528296	327.152	467.067	0.303911	487.158	479.363	1.02642	265.717	33.417	1.11872	230.633	104.224	1.58757	354.716	149.605	0.259318	403.093	278.726	0.470957	231.747
34	238.251	51.0758	1.24931	131.954	72.2117	1.33585	226.1	301.51	0.440471	63.8525	356.162	0.504926	357.458	363.054	2.60653	387.883	341.171	0.618993	70.5642	409.676	0.7522	478.114	366.792	3.75044	458.122	417.921	2.74361	109.984	442.851	0.647738	327.322	467.319	0.194581	487.423	478.372	1.52043	266.075	32.3571	0.723964	232.051	103.51	1.69929	354.92	149.765	1.5911	403.534	278.558	0.518043	231.665
35	238.294	52.3243	0.612237	130.985	73.1316	1.68277	225.964	301.929	0.859209	64.2771	355.889	2.98021	354.851	363.021	2.23049	388.281	340.698	0.98497	70.4153	408.939	0.878592	477.527	363.088	2.60713	455.383	418.084	0.207766	109.921	443.495	0.893804	327.513	467.356	0.47859	487.461	476.852	1.7937	265.48	32.7695	1.35143	233.495	104.405	2.08471	354.113	151.137	1.80667	403.035	278.417	0.485567	231.895
36	237.912	52.8028	1.09525	129.814	74.34	0.213419	225.126	302.117	2.07833	62.0043	357.816	1.68872	352.693	362.459	0.9669	388.204	339.716	2.73504	70.0618	408.135	1.53064	476.778	360.591	2.32638	455.303	418.276	1.00846	109.184	444	0.447457	327.037	467.408	0.840776	486.046	477.954	0.971476	266.449	33.7119	1.16091	235.327	105.399	2.53782	352.861	152.44	1.10166	402.717	278.05	0.859258	231.867
37	238.511	51.8857	0.32977	129.8	74.5529	1.36467	226.695	300.754	1.70169	63.6909	357.9	2.14161	352.57	361.5	1.28942	389.198	337.168	2.6229	70.5234	406.675	0.633514	477.822	358.512	0.929229	456.167	417.755	0.729814	109.629	444.037	0.562936	327.779	467.013	0.552127	485.585	478.809	0.60089	267.597	33.8871	2.19589	236.693	103.26	1.04376	352.506	153.482	0.611765	402.136	278.683	0.554328	232.46
38	238.192	51.9706	0.586234	130.517	75.7139	0.124502	227.08	299.097	2.36181	65.7797	358.373	5.94134	351.619	360.63	0.50686	389.611	334.578	2.74249	69.9872	407.013	2.43842	478.42	357.801	1.61566	456	417.045	0.358362	109.067	444.057	0.77891	327.505	466.534	1.82198	485.126	478.421	0.713563	269.764	34.2403	2.17189	236.745	102.218	1.42351	351.896	153.44	0.627529	401.588	278.768	0.338797	232.418
39	238.719	52.2266	1.16518	130.405	75.6607	0.498912	226.288	296.872	0.325661	71.485	356.715	4.39175	351.383	360.181	1.31875	390.589	332.015	2.37977	67.9183	405.722	1.81665	478.706	359.391	4.90797	456.327	417.191	0.57052	109.438	444.742	0.613107	329.285	466.147	1.67502	485.326	479.106	0.0982371	271.454	32.8762	2.08651	236.036	100.984	0.711904	351.28	153.559	0.846472	401.925	278.802	0.0860405	232.9
40	239.872	52.0586	1.46228	130.289	76.146	1.16161	226.57	296.709	0.737869	67.6085	358.779	9.99211	350.334	360.98	1.03579	390.593	329.636	1.5925	67.6487	403.926	2.86808	474.391	361.73	3.57272	456.268	416.623	0.70693	109.221	445.316	0.695935	330.921	466.507	1.11388	485.358	479.013	0.931949	272.53	34.6638	3.31117	236.215	100.295	0.89872	351.064	154.378	0.632768	401.934	278.887	0.602627	233.349
41	241.331	51.9552	0.366581	131.444	76.0245	0.25175	225.868	296.939	0.691109	77.5753	358.068	3.30913	349.479	361.564	0.406762	390.756	328.052	0.609799	70.4803	404.382	1.71806	470.818	361.734	1.80219	456.838	416.205	0.980967	109.548	445.93	0.604222	332.001	466.235	0.953407	486.289	479.057	0.344812	275.805	35.1525	1.88134	237.094	100.106	0.760288	350.743	154.923	0.873518	402.491	278.657	0.484712	233.263
42	241.685	51.8596	0.230093	131.214	76.1273	0.298115	225.665	297.599	0.68943	74.3551	357.307	0.754645	349.527	361.968	0.364829	391.009	327.497	0.340329	71.461	405.792	0.957075	469.024	361.901	1.13207	457.459	415.446	1.17952	109.84	446.459	0.261107	332.948	466.344	0.617535	486.409	479.38	0.540309	277.623	34.668	1.45464	237.831	100.291	1.14627	350.308	155.681	1.38363	402.908	278.41	1.09641	233.411
43	241.81	52.0528	0.371461	131.506	76.1875	0.166126	225.161	298.069	1.32383	74.5369	358.039	0.748467	349.167	362.025	0.644721	391.294	327.311	1.94048	71.7353	406.709	0.492522	468.466	362.886	1.35485	458.213	416.353	1.63906	110.07	446.584	0.633596	332.985	466.96	0.668147	486.43	478.84	0.408437	279.07	34.8141	1.93594	238.977	100.274	1.08439	348.96	155.992	0.426795	402.254	279.29	0.209349	232.746
44	241.677	52.3996	0.344537	131.513	76.3535	1.18451	225.86	299.193	2.02899	75.281	357.959	0.527261	348.801	361.494	0.459628	393.078	326.548	1.05856	71.9706	406.276	2.6993	469.38	363.886	2.85763	459.678	417.089	0.640783	110.378	447.137	0.772194	333.644	467.069	1.34982	486.676	478.514	0.267259	280.842	35.5934	1.26021	239.866	99.6524	7.38117	348.558	155.851	0.86303	402.401	279.439	1.2199	232.731
45	241.392	52.2054	0	130.401	76.7632	0	225.402	301.17	0	75.0748	358.444	0	348.653	361.929	0	393.818	325.791	0	69.7253	407.775	0	468.951	366.711	0	460.27	417.335	0	110.413	447.909	0	333.681	468.418	0	486.453	478.367	0	282.093	35.7463	0	246.404	103.079	0	347.772	155.494	0	403.206	278.523	0	232.945
			40.895			38.718			44.1531			92.7219			61.2177			88.4909			71.5298			133.216			56.8007			40.2245			30.1758			48.2791			51.0863			71.7276			57.0196			49.7106
	X1	Y1	Length	X2	Y2	Length	X3	Y3	Length	X4	Y4	Length	X5	Y5	Length	X6	Y6	Length	X7	Y7	Length	X8	Y8	Length	X9	Y9	Length	X10	Y10	Length	X11	Y11	Length	X12	Y12	Length	X13	Y13	Length	X14	Y14	Length	X15	Y15	Length	X16	Y16	Length	X17
	xFMI=1/n sum (xi, end/di length)
(xi, end/di length)	5.90273			3.36797			5.105			0.809677			5.6953			4.45038			0.974773			3.52023			8.10324			2.74491			11.0579			10.0759			5.5219			3.43527			6.09916			8.11108			3.6647
(yi, end/di length)	1.27657			1.98262			6.82102			3.8658			5.91217			3.68164			5.70077			2.75276			7.34735			11.1352			15.523			9.90837			0.699723			1.43709			2.72703			5.6029			4.44899
xFMI38	5.57961
yFMI38	6.55579
	2	38.8851	26.0791	45		5.18468
	3	44.9874	15.9072	45		5.99832
	4	93.3305	25.3618	45		12.4441
	5	61.6468	25.6577	45		8.21957
	6	89.0455	42.8649	45		11.8727
	7	72.2344	35.6582	45		9.63125
	8	133.913	30.5556	45		17.855
	9	59.1578	13.7232	45		7.8877
	10	40.9637	11.186	45		5.46182
	11	31.1976	6.85926	45		4.15968
	12	55.0133	6.66832	45		7.33511
	13	52.9742	17.8549	45		7.06323
	14	73.6549	24.8429	45		9.82065
	15	57.4425	37.4651	45		7.65901
	16	50.9992	11.5159	45		6.79989
	17	64.8829	24.1691	45		8.65106
	18	29.557	8.12316	45		3.94093
	19	34.5734	14.7024	45		4.60979
	20	38.474	0.932205	45		5.12987
	21	36.1376	19.3162	45		4.81835
	22	37.1728	14.5143	45		4.95638
	23	56.6718	44.4009	45		7.55624
	24	32.1083	14.0439	45		4.2811
	25	47.8862	19.0859	45		6.38483
	26	40.1656	10.8431	45		5.35542
	27	29.753	6.35463	45		3.96707
	28	78.0203	47.1338	45		10.4027
	29	39.0373	13.1467	45		5.20497
	30	33.1969	17.0731	45		4.42625
	31	45.4058	19.1065	45		6.0541
	32	58.2803	20.813	45		7.77071
	33	37.5695	18.8966	45		5.00927
	33	58.7978	27.1029	45		7.83971
	34	28.1584	8.77078	45		3.75445
	35	62.0206	36.1927	45		8.26941
	36	72.4464	43.8131	45		9.65952
	36	26.2216	13.1175	45		3.49622
	37	56.3525	22.9516	45		7.51367
	38	45.6025	29.5924	45		6.08034
	39	36.8556	25.3458	45		4.91408
	Mean	52.0198	21.2936			6.93598
[truncated: 68 more columns]

## Sheet: CKII
		X1	Y1	Length	X2	Y2	Length	X3	Y3	Length	X4	Y4	Length	X5	Y5	Length	X6	Y6	Length	X7	Y7	Length	X8	Y8	Length	X9	Y9	Length	X10	Y10	Length	X11	Y11	Length	X12	Y12	Length	X13	Y13	Length	X14	Y14	Length	X15	Y15	Length	X17	Y17	Length
	1	411.412	265.665	1.50843	441.993	290.066	1.79629	67.9368	404.83	1.32024	40.7661	419.032	0.713493	427.171	461.648	0.738854	172.197	89.9921	0.549953	297.978	241.177	0.270794	417.728	301.031	0.939482	90.5661	101.153	1.65114	27.6875	126.891	1.23785	153.063	199.447	1.15884	157.168	300.295	2.6077	133.771	304.831	0.251682	67.9963	345.209	1.00695	178.739	44.2976	1.26107	467.028	118.622	2.40422
	2	412.906	265.876	1.1775	443.789	290.07	1.43762	68.9556	405.669	0.227891	41.4028	419.354	0.662136	427.78	462.067	0.468131	172.253	90.5392	0.85182	298.115	241.41	0.148389	416.795	301.143	0.868255	88.9184	101.046	1.48857	28.5657	126.018	0.719613	152.627	198.373	2.02842	158.271	297.932	1.1127	133.953	304.657	1.27868	68.5522	346.048	0.87128	177.831	45.1727	1.32963	469.317	119.356	1.65826
	3	412.491	264.774	0.32854	445.216	289.895	2.21537	68.7636	405.792	1.37987	40.7664	419.537	0.929913	427.528	461.672	0.374607	171.986	91.3482	1.69822	298.111	241.559	0.873749	415.972	300.867	1.70016	87.486	101.451	1.87242	28.5214	125.3	0.885972	153.456	196.522	0.54161	159.17	297.277	0.274181	132.833	304.039	1.91296	68.415	346.909	2.8487	176.511	45.3352	0.351383	470.216	120.749	0.633435
	4	412.568	265.094	0.681854	446.556	291.659	2.28871	69.0272	407.147	1.28331	40.4469	420.41	0.789504	427.456	462.04	0.823818	171.519	92.9809	1.27959	297.463	242.145	0.746294	414.534	299.96	2.49198	86.3725	102.956	1.04187	28.6357	126.179	1.65615	153.901	196.214	1.89901	159.011	297.5	2.84041	131.512	305.423	0.838951	66.6743	349.164	1.71922	176.592	45.6771	1.87226	470.603	121.251	0.914833
	5	412.684	264.422	0.250002	448.546	292.789	0.636827	69.3713	408.383	1.44065	41.0696	420.896	0.445503	428.248	461.813	0.320278	172.798	93.0216	1.50989	297.817	241.488	0.191616	415.343	297.603	2.26441	87.394	102.752	0.61976	30.2055	125.651	0.267124	155.652	195.48	1.00388	161.192	295.68	1.64409	132.35	305.392	0.630481	67.8431	350.425	1.25426	178.436	46.0032	1.67813	471.517	121.303	1.29375
	6	412.896	264.554	0.95182	448.807	293.37	0.138205	69.9118	409.718	2.21986	40.8718	421.295	0.0283935	428.254	461.493	0.111028	171.316	93.3127	1.44605	297.736	241.661	0.688061	414.032	295.757	1.89439	87.3431	102.134	1.83318	30.4726	125.651	0.488195	155.038	194.686	0.842475	162.061	294.284	2.72431	131.926	304.926	0.437877	66.9649	351.32	0.80069	179.977	46.6682	3.20443	472.199	122.402	0.808868
	7	413.109	265.482	1.16919	448.878	293.488	0.845338	70.9209	411.696	2.35785	40.8773	421.323	0.403573	428.245	461.603	0.363759	171.927	94.6236	0.938619	297.415	242.27	0.774527	413.021	294.155	1.18676	87.7252	100.341	1.11945	30.4722	126.139	0.913074	155.295	193.884	0.793127	161.713	291.582	2.76668	132.21	304.593	0.952599	66.2642	351.708	0.956629	183.107	47.3542	3.08534	472.822	122.918	2.2543
	8	414.101	266.101	1.67451	449.724	293.51	1.12229	72.1197	413.726	1.69266	41.1075	421.654	0.798396	428.557	461.417	0.698976	172.3	95.4849	1.51048	297.051	242.953	0.917812	412.906	292.973	2.46313	88.2451	99.3497	0.815825	31.3741	125.997	0.861132	155.5	193.118	0.716118	162.481	288.924	0.822433	131.257	304.577	1.31696	65.8288	352.559	1.21489	185.984	46.2402	3.67962	472.299	125.111	1.97628
	9	415.775	266.133	0.568242	450.46	294.356	1.5065	72.4947	415.377	1.30301	40.3233	421.504	1.17152	429.256	461.413	0.684004	172.179	96.9906	0.379433	296.316	243.504	1.49808	410.669	291.943	1.21284	88.9654	99.7327	0.367825	32.1667	125.66	1.01041	156.107	192.738	0.913315	163.301	288.857	1.7424	130.756	303.359	1.46772	65.1557	353.571	1.87308	188.224	43.3209	2.19169	474.275	125.078	1.99933
	10	416.279	265.871	0.869261	449.862	295.739	2.39153	72.1357	416.629	1.51498	39.1608	421.359	0.53575	428.593	461.247	0.35952	172.058	97.35	1.18803	295.082	244.353	1.33625	411.538	291.097	2.93615	88.8795	100.09	0.480126	33.1181	126	1.69542	156.701	192.044	1.78578	164.759	289.811	0.222367	129.506	302.59	1.75643	65.9186	355.281	2.52753	189.835	41.8346	2.01905	476.122	125.845	2.78606
	11	417.143	265.967	1.15217	449.682	298.124	1.22292	71.8757	418.122	1.00791	39.1535	421.895	0.388599	428.581	461.606	0.221748	171.368	98.3171	1.26658	294.009	245.149	0.898734	414.471	291.243	2.55456	89.1196	100.506	0.572346	34.5479	126.911	1.80502	157.157	190.318	2.14667	164.8	290.03	0.878596	128.113	301.52	1.92019	64.9828	357.629	1.54892	189.568	39.8333	1.67714	478.676	124.732	1.40649
	12	417.358	264.835	0.85059	449.852	299.335	0.700128	71.3995	419.01	0.35558	39.5263	421.785	0.13825	428.724	461.776	0.434297	172.373	99.088	0.66866	293.443	245.848	0.279581	412.64	289.461	5.75959	89.0705	99.9359	1.2005	36.2872	127.394	2.22154	158.839	188.984	1.74764	165.673	289.929	1.98448	127.411	299.733	1.751	63.4364	357.541	1.53225	189.011	38.2511	1.27211	479.122	126.066	1.29281
	13	417.873	264.158	0.83456	450.547	299.248	2.58718	71.3525	419.363	0.86774	39.4589	421.664	0.716974	429.03	461.467	0.604481	172.231	98.4346	0.987338	293.183	245.747	1.38863	418.398	289.334	0.4933	89.2917	98.7559	0.45617	38.3867	128.12	1.22411	160.307	188.035	1.66012	167.636	290.225	0.689001	126.555	298.205	1.0642	63.5092	359.071	3.04695	188.398	39.3659	1.76865	479.257	127.352	0.778094
	14	417.402	263.469	1.57904	449.322	301.527	1.8506	71.2022	420.217	0.66607	38.7727	421.872	0.771431	428.997	462.07	0.383379	171.597	99.1911	0.484949	293.401	247.118	0.636322	418.775	289.016	1.2761	88.9231	98.4872	1.79504	39.039	129.156	1.0229	159.865	186.435	0.933575	168.226	289.87	3.01869	125.948	297.331	2.0216	64.2462	362.028	2.01302	186.875	38.4681	1.91427	479.557	128.07	1.49884
	15	415.845	263.205	3.41677	448.172	302.977	2.39765	70.7645	420.719	0.311595	38.0105	421.753	0.180822	428.636	462.201	0.427708	171.154	98.9925	0.621791	293.193	247.719	0.898482	419.635	288.073	1.24147	88.216	96.8373	1.47369	38.447	129.99	0.97964	159.6	185.54	1.05533	170.41	287.785	1.7526	124.918	295.591	1.71514	64.4245	364.033	4.33963	184.996	38.1008	1.14294	479.438	129.564	0.765915
	16	415.15	259.859	2.91451	446.727	304.891	2.55907	70.9885	420.503	1.22504	37.9504	421.583	0.530027	428.874	461.845	0.532711	171.305	99.5958	1.3621	294.091	247.744	0.544918	418.78	287.173	0.617838	88.0988	95.3683	0.386861	39.1923	130.626	1.36761	160.236	184.698	1.52145	171.946	286.942	1.00005	123.636	294.452	1.49911	67.2968	367.286	3.01864	184.078	37.42	1.49835	480.154	129.837	0.675893
	17	412.627	258.401	2.5068	446.148	307.383	1.24233	70.6332	421.675	0.530459	37.6688	422.032	0.448769	428.464	462.186	0.199297	171.377	100.956	1.1395	293.55	247.81	0.586192	419.147	286.675	3.44264	87.9353	95.0177	0.821281	39.5897	131.934	1.91996	161.751	184.562	0.814357	171.824	285.949	3.16786	122.232	294.976	1.3676	67.8487	370.254	2.6039	183.291	36.1446	3.18116	479.975	130.489	1.25917
	18	412.242	255.924	0.918663	445.968	308.613	2.23222	70.2245	421.337	1.07313	37.8195	422.454	0.285147	428.656	462.13	0.291741	171.473	102.091	0.938606	294.08	247.559	0.812063	422.587	286.806	1.33983	88.2765	94.2706	1.50831	40.913	130.543	1.97297	161.682	183.751	1.33919	174.943	286.505	3.62275	121.701	293.716	3.53099	68.3821	372.803	1.42077	183.121	32.968	3.21419	478.906	131.154	1.12694
	19	412.517	255.047	0.338689	446.106	310.841	1.07667	70.7556	422.269	0.903751	38.0923	422.371	0.137085	428.848	462.348	0.476256	171.961	102.893	1.14257	294.865	247.351	0.950616	423.749	286.14	0.979089	88.6698	92.8145	0.687532	42.8788	130.712	0.90034	162.232	182.53	2.64167	177.472	283.911	2.46151	118.507	292.211	1.71777	68.9406	374.109	2.44093	182.768	29.7732	2.1493	478.367	132.144	1.36441
	20	412.245	254.846	0.581115	445.647	311.815	1.16123	70.3434	423.074	2.44123	38.1116	422.236	1.09418	428.408	462.531	0.347696	171.885	104.033	0.320001	295.74	246.98	1.43193	422.928	285.608	1.44288	88.2	92.3125	0.562071	43.7143	131.048	1.45254	159.591	182.599	1.632	179.207	282.165	2.86526	116.899	291.608	1.2342	67.8529	376.294	2.74612	181.83	27.8392	1.51318	477.504	133.2	0.696266
	21	412.506	254.327	2.95857	444.931	310.9	1.2458	71.6864	425.112	1.69532	37.7034	421.22	0.859083	428.468	462.188	0.107017	171.575	103.953	0.930168	297.135	246.657	0.958929	422.361	284.281	0.684192	87.7886	91.9295	1.54246	45.1639	131.139	1.3468	160.448	181.21	1.13448	180.775	279.767	1.6701	115.798	291.05	1.20818	66.4861	378.676	3.44894	181.244	26.4442	0.781113	477.625	133.885	1.68484
	22	413.973	251.757	1.65346	443.977	311.702	0.613156	72.4924	426.604	0.390278	36.8941	421.508	0.435644	428.362	462.175	0.0926936	171.2	104.804	0.409598	297.821	247.326	1.06731	421.859	284.745	1.24624	87.28	90.4733	1.22002	46.4365	130.698	1.37695	160.403	180.077	1.11426	181.024	278.116	1.51934	114.614	290.809	1.93779	64.5602	381.537	2.26371	180.849	25.7706	1.09235	477.342	135.546	1.62633
	23	415.488	251.095	1.63132	443.549	312.141	0.641426	72.8431	426.775	1.25832	36.4958	421.332	0.665406	428.451	462.15	0.0658155	171.605	104.74	0.558435	298.729	246.764	1.40975	420.63	284.948	2.62684	87.3028	89.2535	1.33104	47.8025	130.525	0.58571	161.198	179.296	1.60524	181.913	276.884	2.28556	113.01	289.721	2.17162	63.3261	383.435	2.02187	179.779	25.9912	0.46346	476.088	136.583	0.436407
	24	415.266	249.479	2.77848	442.921	312.27	0.784846	73.3698	427.918	0.383809	36.5088	420.667	0.740467	428.516	462.161	0.294372	171.587	105.298	0.212101	299.655	247.827	0.909589	418.009	284.763	0.72693	88.054	88.1547	1.55823	48.2907	130.849	0.801595	161.798	177.807	1.7568	183.868	275.699	0.922142	111.017	288.859	2.2582	61.75	384.701	3.95575	179.315	25.9955	0.145772	476.431	136.853	1.4895
	25	417.604	250.98	0.856357	442.165	312.48	1.31659	73.0488	427.707	0.281697	36.223	421.35	0.387381	428.576	462.45	0.152067	171.737	105.148	0.564288	300.5	247.491	1.03184	418.733	284.833	1.04879	89.3333	87.2652	1.00033	49.0461	131.117	0.613312	163.33	176.947	1.34825	184.789	275.652	0.366672	108.765	288.69	2.11943	57.7947	384.763	2.29051	179.257	25.8617	1.25946	475.188	137.672	1.01638
	26	417.005	251.592	1.783	441.283	313.457	0.64741	72.7869	427.811	1.07988	36.2547	421.736	0.562586	428.483	462.329	0.0573755	171.24	105.416	0.58514	300.754	248.491	0.605422	417.737	284.505	1.55702	90.1165	86.6429	1.43642	49.2379	130.534	1.98448	162.006	176.689	1.173	184.875	275.295	0.853441	106.676	289.047	1.11349	56.8109	386.832	2.84721	178.169	26.496	1.52709	475.454	138.653	0.43936
	27	416.717	253.351	2.10991	441.223	314.102	0.83405	72.4208	426.795	0.555584	36.5135	422.235	0.61962	428.432	462.356	0.299145	171.181	105.998	0.565624	301.064	249.011	1.50638	416.182	284.592	0.392877	91.2652	85.7803	1.43398	50.3741	128.907	1.63873	161.31	175.745	1.85391	185.552	274.776	1.5429	105.573	289.197	0.717811	56.5212	389.664	2.06753	176.815	27.2017	0.657842	475.017	138.703	1.00649
	28	415.062	254.66	1.22907	441.771	314.731	0.661936	72.4086	426.24	0.753413	37.0478	421.922	0.798062	428.726	462.3	0.183157	171.709	106.201	0.170571	302.071	250.132	1.60375	415.791	284.553	1.26574	92.5248	85.095	2.04511	51.9403	128.425	1.76619	159.516	175.279	2.41076	186.815	273.89	3.65788	105.874	289.848	1.29659	57.2005	391.617	4.09652	176.202	27.4404	1.1116	475.158	139.699	1.31857
	29	415.144	255.886	1.52563	441.936	315.372	0.613681	72.1497	425.532	0.205057	37.1599	421.132	0.453426	428.607	462.161	0.346946	171.662	106.037	0.435641	303.041	251.409	1.30638	414.627	284.056	2.40156	94.3824	84.2395	2.9367	53.6691	128.787	0.851531	157.106	175.348	1.45457	190.028	275.638	1.83985	105.18	290.944	1.55582	57.3431	395.711	2.83911	175.117	27.2004	0.733064	474.18	140.585	1.08601
	30	416.609	256.31	0.981175	442.259	315.893	1.23576	72.2744	425.369	0.41472	36.7469	420.944	0.926495	428.73	461.836	0.534492	171.4	106.385	0.451617	303.389	252.668	1.31861	412.264	283.627	2.49766	96.8719	82.6818	2.737	53.9662	127.989	1.37692	155.667	175.139	2.1763	191.765	275.029	2.00005	105.077	289.391	1.09087	57.3911	398.55	2.6385	174.482	26.8333	1.26891	474.837	141.45	0.878217
	31	417.539	256.623	1.8915	441.49	314.926	0.817027	72.1747	424.967	0.867317	37.1008	420.088	0.184045	428.725	461.302	0.415301	170.991	106.193	0.570039	303.987	253.844	1.66766	409.925	284.503	2.27906	98.875	80.8167	1.61756	55.1304	127.254	0.255777	153.972	176.504	1.96504	193.694	275.556	2.09003	104.675	288.377	0.690645	57.0838	401.17	3.43733	174.552	25.5663	0.617772	474.221	142.076	0.624294
	32	417.404	258.509	1.6708	440.831	315.408	1.04303	72.3338	425.819	0.526985	36.9303	420.157	0.709599	428.347	461.473	0.460192	170.456	106.391	0.612697	304.403	255.459	1.86071	407.772	283.755	1.30926	100.492	80.8007	1.03784	54.9615	127.062	0.48243	153.988	178.469	2.80844	195.614	276.382	3.15789	104.105	287.988	0.472868	55.4375	404.188	2.38759	174.646	24.9558	0.768129	473.845	142.575	1.76054
	33	417.311	260.177	1.49302	440.207	316.244	0.460023	72.2834	426.344	0.428807	37.0058	420.863	0.368729	428.527	461.896	0.199578	169.935	106.712	0.53034	304.536	257.314	0.131492	406.62	284.376	1.15371	101.438	81.2287	0.71358	55.0556	127.535	0.603421	155.278	180.964	2.10656	198.323	274.759	1.76403	103.695	287.753	1.35491	54.4347	406.354	1.46402	174.821	25.7036	0.779259	475.407	143.388	0.85582
	34	418.396	261.203	1.20447	439.784	316.425	1.10593	72.0791	425.967	1.9245	36.8705	420.52	0.359446	428.601	461.711	0.178126	169.469	106.965	0.430036	304.632	257.404	0.794084	405.5	284.652	0.706402	102.055	81.5876	0.748878	55.5993	127.273	0.508916	154.629	182.968	1.27857	199.914	273.998	1.90212	102.429	287.269	0.269924	53.8144	407.68	2.05738	174.175	25.2675	0.771455	476.089	143.905	0.719845
	35	419.58	261.424	0.47478	439.353	317.443	0.593858	72.7932	427.754	0.450666	37.0458	420.206	0.448129	428.564	461.885	0.0261354	169.045	106.89	0.0810501	305.135	258.019	2.02284	404.826	284.441	0.764994	102.803	81.6034	0.890798	55.5207	127.776	0.254593	153.847	183.979	0.599912	200.608	272.227	1.03097	102.186	287.388	0.610535	52.6937	409.406	0.49312	173.632	24.72	0.731837	476.65	143.454	0.502947
	36	420.049	261.348	0.863072	438.775	317.306	0.460325	72.4385	427.476	0.527405	37.3374	419.866	0.286664	428.574	461.861	0.169977	169.025	106.968	0.580129	306.08	259.807	2.0199	404.206	284.89	0.58273	103.668	81.3881	1.05882	55.36	127.973	0.311651	154.053	183.416	0.684248	201.335	271.495	1.99143	102.118	286.781	0.58734	52.8636	409.869	1.14178	172.917	24.5638	1.96465	477.051	143.15	0.926861
	37	420.912	261.354	1.5673	438.821	317.764	0.693456	71.9286	427.341	0.90484	37.0703	419.97	0.513929	428.657	462.009	0.14181	169.459	107.352	0.069955	307.225	261.472	1.948	403.841	285.344	0.3043	104.719	81.5137	0.780756	55.1069	128.155	0.972676	154.736	183.368	0.397462	202.71	270.055	0.522054	101.532	286.818	0.822682	52.9747	411.005	1.69159	171.573	23.1308	1.21896	477.755	143.753	0.437675
	38	422.436	260.988	1.3059	438.548	318.401	0.0882408	71.1257	426.924	0.594109	36.9032	419.484	0.555676	428.557	462.11	0.120039	169.396	107.322	0.526239	308.208	263.153	2.8367	403.564	285.218	0.469435	104.92	82.2681	0.737728	54.4797	128.899	0.505081	154.926	183.019	1.60014	202.683	269.534	1.15548	101.093	286.123	0.921052	54.5739	411.557	2.56371	170.362	23.2732	1.11716	478.139	143.543	0.820309
	39	421.655	259.942	0.58858	438.481	318.459	0.276113	70.623	427.241	0.872707	37.4206	419.687	0.175097	428.67	462.151	0.236028	169.586	107.813	0.0614645	309.579	265.637	1.39685	403.097	285.171	0.226683	105.556	81.8944	0.597043	54.1143	128.55	1.05398	156.39	182.373	0.732345	203.527	268.744	0.087427	100.639	285.321	0.322477	57.1157	411.222	1.22323	169.321	23.6786	0.41305	478.952	143.654	3.01411
	40	421.545	259.364	0.653223	438.28	318.648	0.359777	69.7625	427.096	0.697214	37.2899	419.57	0.151465	428.481	462.01	0.178044	169.54	107.772	0.852107	309.896	266.997	1.29095	403.027	284.956	1.49306	105.393	81.32	0.502297	53.2687	129.179	0.931065	155.806	182.815	2.17164	203.55	268.829	1.64612	100.322	285.264	0.653093	58.0932	411.958	0.35581	168.922	23.7852	1.05752	481.127	141.568	3.59035
	41	422.189	259.25	1.228	438.595	318.473	0.384408	69.2363	426.638	2.23868	37.4197	419.492	0.937647	428.575	462.16	0.574741	170.169	108.347	0.377926	310.085	268.274	1.09395	402.97	283.464	1.86707	105.805	81.0325	0.499397	52.3561	129.364	1.90502	155.761	180.644	0.713436	204.672	267.624	0.675466	100.706	284.736	1.06413	58.376	412.174	1.68716	169.767	23.1493	0.525689	479.062	144.504	2.82581
	42	423.37	259.587	1.17583	438.58	318.089	0.235891	67.9538	424.803	0.384348	36.7422	418.844	0.180695	428.586	461.586	0.19998	170.379	108.662	0.149982	309.901	269.353	0.930608	401.143	283.848	1.96785	106.3	81.1	0.772327	51.7411	131.167	1.51505	156.394	180.314	1.72063	205.258	267.289	0.992103	99.8963	285.427	0.264503	57.2915	413.466	1.78117	169.521	23.6139	0.755736	481.347	142.842	1.49478
	43	423.542	260.75	1.75162	438.664	318.31	0.217626	67.6413	425.027	1.09045	36.6757	418.676	0.122017	428.586	461.786	0.0602477	170.44	108.799	0.392911	310.669	269.878	1.71182	399.71	282.5	1.83305	107.067	81.1933	1.14888	51.1444	132.559	0.923211	157.465	178.967	3.8591	206.221	267.525	1.99809	99.6375	285.481	1.20705	55.7366	414.335	0.77738	169.83	22.9239	0.461012	480.569	144.118	0.753262
	44	424.8	261.97	1.96915	438.586	318.513	0.826125	66.9186	424.211	0.971989	36.7769	418.607	0.604027	428.567	461.843	0.361837	170.519	109.183	1.00683	311.783	271.178	0.962778	398.345	281.276	0.683382	108.05	81.7868	1.00639	50.6119	133.313	0.822541	159.922	175.992	1.4817	208.095	266.832	1.97541	98.5759	284.907	2.58098	54.9592	414.333	1.7345	170.191	23.2105	0.970827	481.322	144.109	2.36205
	45	424.467	263.911		437.897	318.968		65.9468	424.227		36.3714	418.16		428.27	462.05		170.062	108.287		312.008	272.114		397.904	281.798		108.47	82.7015		50.0143	133.879		158.765	176.917		209.867	265.957		96.0246	284.516		53.2252	414.374		171.007	23.7368		482.764	142.238
				59.6165			47.5652			43.6209			23.2148			14.3174			31.4091			48.2593			67.1937			50.1075			47.9892			65.3214			75.8446			55.9581			91.0498			61.1976			59.2649
		X1	Y1	Length	X2	Y2	Length	X3	Y3	Length	X4	Y4	Length	X5	Y5	Length	X6	Y6	Length	X7	Y7	Length	X8	Y8	Length	X9	Y9	Length	X10	Y10	Length	X11	Y11	Length	X12	Y12	Length	X13	Y13	Length	X14	Y14	Length	X15	Y15	Length	X16	Y16	Length
	xFMI=1/n sum (xi, end/di length)
(xi, end/di length)		7.11997			9.20624			1.51182			1.56673			29.9125			5.41442			6.46523			5.92174			2.16475			1.0422			2.43052			2.76706			1.71601			0.584573			2.79433			8.14587
(yi, end/di length)		4.4268			6.70591			9.72532			18.0126			32.2719			3.44762			5.63858			4.19382			1.65048			2.78977			2.7084			3.50661			5.08445			4.55107			0.387872			2.40004
xFMI38	5.89634
yFMI38	5.93939
		3	43.6209	19.4994	45		5.81612
		4	23.2148	4.48053	45		3.09531
		5	14.3175	1.17011	45		1.909
		6	31.4091	18.4186	45		4.18788
		7	48.2593	33.9698	45		6.43458
		8	67.1937	27.6209	45		8.95916
		9	50.1075	25.7101	45		6.68101
		10	47.9892	23.3948	45		6.39856
		11	65.3213	23.2406	45		8.70951
		12	75.8447	62.8986	45		10.1126
		13	55.9581	42.866	45		7.46109
		14	91.0498	70.7246	45		12.14
		15	61.1976	21.9666	45		8.15968
		16	59.265	28.3785	45		7.902
		17	23.6956	6.04693	45		3.15941
		18	27.8876	7.50766	45		3.71834
		19	48.9135	31.2396	45		6.5218
		20	62.9326	22.1313	45		8.39102
		21	47.2497	33.8902	45		6.29995
		22	31.8555	11.3618	45		4.2474
		23	31.2256	7.04391	45		4.16341
		24	32.8043	19.2925	45		4.3739
		25	41.5244	3.00562	45		5.53659
		26	70.334	23.6066	45		9.37787
		27	55.9293	29.241	45		7.45724
		Mean	48.364	23.9483			6.44854
[truncated: 33 more columns]

## Sheet: NO-Treat
		X1	Y1		X2	Y2		X3	Y3		X4	Y4		X5	Y5		X6	Y6		X7	Y7		X8	Y8		X9	Y9		X10	Y10		X11	Y11		X12	Y12		X13	Y13		X14	Y14		X15	Y15		X16	Y16
	1	47.1186	29.6701		411.272	156.847		247.624	282.252		22.9712	344.034		286.648	340.679		337.237	206.887		362.739	297.591		248.841	419.743		155.21	443.796		435.689	38.9423		376.551	110.284		121.458	224.292		413.135	311.235		178.848	392.744		184.296	20.9029		85.2447	173.905
	2	46.5923	29.7974		411	157.544		246.277	282.896		22.2647	343.399		286.255	340.651		337.203	206.865		362.57	298.315		249.029	419.423		155.467	443.725		434.361	38.5574		376.357	109.796		121.543	224.154		413.002	311.205		180.173	393.431		182.436	20.6525		85.9735	174.812
	3	47.0255	29.3214		410.662	157.578		246.067	282.469		21.7071	342.484		285.537	340.366		337.231	206.928		362.625	297.908		249.023	419.193		154.746	443.929		433.094	38.5107		375.041	110.138		120.714	223.835		412.289	310.313		181.393	393.887		181.915	20.1512		85.8656	175.968
	4	47.5048	29.6981		409.919	158.014		245.704	282.26		21.7654	342.495		284.61	340.35		337.645	206.905		362.816	299.091		249.136	420.204		154.894	444.6		431.583	38.3684		375.133	111.194		121.019	224.964		411.597	309.95		182.086	394.422		180.983	18.4397		86.1132	176.879
	5	48.0845	29.244		409.604	157.799		246.08	281.759		21.8148	341.106		283.961	339.888		338.27	206.535		364.331	299.028		248.75	420.311		154.744	445.276		430.421	38.0144		375.539	111.53		120.16	225.119		411.254	309.398		182.329	394.819		179.564	19.132		86.5207	178.11
	6	48.0888	29.3505		409.775	157.931		246.003	281.258		22.0512	340.76		283.11	339.579		339.062	206.211		365.454	299.983		248.477	420.347		155.448	445.344		429.378	38.9191		376	111.639		119.537	225.811		410.944	308.566		182.347	395.156		179.081	18.2823		86.3564	179.309
	7	48.5826	29.5367		409.457	158.162		246.092	281.448		22.898	340.689		282.683	340.294		340.084	205.73		366.288	300.104		247.854	420.727		155.435	445.788		428.153	39.1594		376.269	111.287		119.028	225.244		411.012	307.991		182.277	394.914		178.128	16.8903		85.6936	180.484
	8	49.1277	29.0887		409.841	158.308		245.901	281.555		23.8581	339.808		282.145	340.448		341.404	205.123		366.621	301.517		247.173	420.85		155.534	445.334		426.802	39.8628		376.725	110.723		118.078	225.99		410.623	307.285		182.931	395.089		177.865	16.8872		84.6582	181.736
	9	48.319	28.1425		409.617	158.276		245.807	281.187		24.2239	339.301		281.428	339.979		342.515	205.257		366.564	300.339		247.237	421.459		154.823	445.876		425.799	40.2946		376.729	110.45		118.48	226.618		410.158	306.474		184.105	394.885		177.816	14.4522		84.4149	182.144
	10	48.1593	27.6372		409.471	159.16		245.705	281.191		24.889	339.035		280.464	339.716		344.203	205.17		367.512	300.704		246.909	421.77		154.26	446.198		424.897	41.109		377.599	109.906		118.245	226.878		409.857	306.61		182.503	395.213		176.966	13.1278		83.3866	183.5
	11	48.6284	26.4495		409.684	159.729		245.577	281.29		25.9449	337.954		279.987	339.532		345.269	205.177		368.122	301.054		247.091	421.768		153.948	446.298		424	41.3621		378.741	109.233		117.662	227.093		409.497	305.789		182.427	395.51		176.286	13.4022		83.5858	184.538
	12	48.3102	25.7824		409.392	160.323		246.058	280.794		26.1942	337.127		279.252	338.823		346.063	204.57		371.278	304.344		247.178	421.872		153.658	446.417		423.936	42.9873		379.373	108.944		117.715	226.381		409.322	304.944		182.367	396.849		176.435	13.8206		83.5367	186.306
	13	48.3804	24.9498		409.141	161.091		245.753	279.818		26.4134	336.571		276.487	338.372		346.867	204.133		368.243	301.635		247.26	421.574		153.59	446.731		423.427	43.9		379.305	108.616		117.697	225.766		407.989	302.174		180.97	398.201		176.978	13.0547		82.8753	186.503
	14	49.5922	24.7087		409.192	161.528		245.795	280.104		26.413	334.69		273.412	339.901		347.268	204.19		368.033	301.326		247.339	421.976		151.822	447.136		422.536	45.5446		379.417	107.791		117.026	226.158		408.932	303.538		182.249	397.807		177.3	13.8		82.5924	188.204
	15	50.165	23.7463		409.27	162.351		249.92	282.127		25.7924	333.751		270.769	341.11		347.495	204.181		368.17	300.77		247.05	421.621		151.701	446.856		421.65	48.225		379.563	107.657		117.5	227.163		408.813	301.965		181.829	397.953		177.302	15.1079		84.1131	189.827
	16	50.178	24.1634		409.443	162.771		250.358	282.031		25.8265	333.187		269.634	342.451		347.673	204.827		368.194	300.33		247.094	422.103		150.927	446.963		419.688	48.7168		379.825	107.287		117.057	228.161		409.264	301.979		179.124	399.809		176.735	15.0128		82.9069	190.127
	17	50.4019	24.4953		409.132	163.419		250.977	282.546		25.2895	333.326		267.539	342.903		348.121	204.998		368.155	300.305		246.904	421.95		149.324	446.531		418.313	49.2067		380.868	107.657		116.46	227.858		410.391	301.847		178.572	399.716		177.244	13.8974		83.3715	190.77
	18	51.4436	25.9821		408.67	163.891		247.196	280.352		24.9379	333.417		265.735	343.154		348.417	203.789		368.05	299.443		246.762	421.681		148.521	445.872		417.497	51.0283		381.899	106.008		116.18	226.704		410.761	301.494		177.441	400.543		177.883	14.1042		84.7349	191.102
	19	52.4459	27.2351		408.253	164.688		250.724	282.461		23.9908	333.553		264.373	343.627		348.778	203.285		367.682	300.49		246.733	421.496		147.76	446.043		416.576	52.9228		381.673	106.824		115.942	226.168		410.247	300.947		176.489	400.376		178.167	13.2056		86.4345	191.833
	20	52.7737	26.7849		407.556	165.061		246.725	279.156		24.0448	333.547		263.597	343.532		349.19	202.298		366.906	301.127		246.637	421.624		147.797	445.694		416.567	54.9064		382.669	105.381		115.366	225.826		410.257	301.572		175.705	401.148		177.932	14.1282		85.7157	191.547
	21	53.3838	27.1263		406.558	165.438		251.505	281.51		23.8645	333.639		263.788	343.618		349.782	201.352		366.444	302.584		247.046	421.732		148.268	444.613		417.074	54.941		384.191	105.685		115.08	225.006		410.519	300.283		175.059	400.359		178.248	14.0093		85.189	192.287
	22	53.2263	27.0196		406.285	165.553		251.853	281.297		23.8659	333.923		263.455	344.365		349.923	200.905		366.787	303.548		246.845	421.484		148.37	442.621		417.428	55.2062		384.381	105.715		115.948	225.5		410.916	298.858		173.392	401.193		179.121	15.0057		86.0015	190.715
	23	52.8769	25.8417		405.17	165.333		247.77	278.814		23.9907	334.023		262.941	343.507		350.412	199.365		367.037	304.091		246.633	421.735		147.79	440.86		418.285	56.1506		384.834	105.748		115.595	225.228		411.112	299.484		172.67	401.017		178.624	16.062		84.8118	190.856
	24	52.5051	25.6472		404.472	166.326		249.844	279.674		24.1548	334.848		262.687	342.331		351.327	198.074		369.164	310.705		246.651	421.621		147.344	440.236		418.881	56.4149		385.066	104.349		115.796	224.907		411.415	298.396		171.695	402.311		178.981	16.3826		84.4455	190.27
	25	52.4119	25.7642		403.19	166.667		249.324	279.102		23.7208	334.416		262.173	343.57		351.554	197.568		367.371	306.69		246.077	421.477		147.326	439.396		419.495	55.6794		385.11	103.067		115.476	224.471		411.088	297.091		170.243	402.79		177.864	17.3364		84.8084	191.003
	26	51.852	26.2551		402.17	167.267		250.336	279.59		23.5591	334.069		261.547	343.882		351.99	197.395		366.623	307.485		246.406	421.752		147.413	438.842		420.134	57.3619		384.589	102.56		115.416	224.852		410.919	296.922		169.107	403.781		177.937	16.996		84.9101	190.629
	27	53.6937	26.0654		401.191	167.819		250.846	279.685		24.3134	334.182		261.89	343.855		352.363	196.524		365.98	307.536		246.278	421.998		146.613	438.931		420.484	58		384.585	101.585		115.53	224.043		410.42	295.478		168.827	403.859		177.404	17.5683		86.9508	189.497
	28	55.1364	26.2166		400.854	168.623		251.656	279.982		24.004	335.06		261.769	344.403		352.637	195.266		365.845	307.874		245.952	421.639		147.27	438.358		420.469	58.5052		384.671	100.948		116.169	224.766		410.182	296.088		168.17	405.507		176.591	18.6515		86.7833	190.767
	29	57.2749	26.5524		400.195	169.315		249.167	278.765		23.8091	335.516		261.935	344.624		353.308	194.805		365.138	307.979		246.107	421.6		147.5	437.813		420.803	58.6103		384.447	99.5526		116.095	223.994		410.003	294.821		167.486	405.041		176.096	17.7783		86.436	189.416
	30	57.5243	26.8592		399.251	169.627		256.107	282.4		24.124	336.958		261.876	344.72		354.244	194.436		362.969	304.669		246.117	421.701		147.688	438.392		421.366	60.5819		384.941	99.4492		116.854	224.323		409.893	294.44		166.439	406.33		175.423	16.9402		86.6401	188.653
	31	57.2887	26.6495		397.712	170.649		252.922	280.202		24.3465	337.072		262.809	344.469		355.204	194.465		361.833	305.833		246.083	421.917		147.236	438.17		421.348	61.6697		385.236	98.9309		116.32	223.722		409.65	293.285		164.779	405.982		173.182	16.7512		85.059	189.507
	32	56.5	27.7737		397.416	171.266		251.786	282.071		24.3042	337.826		263.291	345.092		356.456	194.227		360.877	305.639		246.016	421.75		146.017	438.011		421.59	62.4683		386.24	97.625		116.006	223.241		409.645	292.563		162.093	406.363		170.472	16.1509		86.4181	189.544
	33	56.7542	28.4379		397.303	171.838		251.884	281.68		23.8425	337.328		264.378	345.505		357.076	194.657		359.977	306.68		245.893	422.001		145.754	438.18		421.3	62.197		387.298	97.627		115.778	223.614		409.755	292.026		160.142	406.408		167.856	16.2215		87.0513	189.587
	34	56.7278	28.0944		397.332	171.307		250.914	282.225		24.2597	338.218		264.33	345.365		358.153	194.816		361.209	311.534		245.905	422.014		144.692	435.937		421.559	62.4532		387.809	96.7007		114.687	222.787		410.157	291.485		158.1	406.089		167.111	15.0233		85.4621	187.91
	35	55.8231	29.0231		398	170.735		248.054	280.255		25.4468	339.771		264.634	345.718		359.551	194.286		359.901	310.811		245.778	422.033		144.53	436.585		422.272	62.9452		388.376	95.3475		114.774	223.455		410.24	290.896		157.213	406.337		166.567	15.081		84.9744	186.997
	36	55.3978	28.9946		397.569	171.019		250.467	281.639		24.1507	339.187		264.588	346.077		361.702	193.484		358.036	311.211		245.508	421.791		143.641	435.33		422.331	63.5713		388.51	95.6643		115.794	224.021		410.603	291.059		156.047	406.962		166.403	16.712		85.2658	186.926
	37	55.3842	29.9737		398.87	170.206		251.405	282.216		25.1533	340.128		264.911	346.485		366.153	192.801		354.72	306.21		245.575	422.122		143.396	435.269		422.834	63.5121		389.619	94.9791		115.634	224.201		410.726	291.041		155.388	408.067		165.781	17.0089		85.1482	187.333
	38	57.1343	30.9857		399.365	170.217		252.533	282.783		24.9819	340.131		265.49	346.945		366.573	192.633		357.325	311.036		245.449	421.877		142.555	435.254		423.261	64.2225		390.49	93.25		115.777	224.572		410.581	290.768		155.103	408.926		165.949	16.7222		84.4226	188.058
	39	56.6359	32.7663		399.69	170.376		252.234	282.78		26.1355	341.577		265.635	347.64		367.573	192.547		356.879	306.548		245.476	422.089		142.003	434.324		423.407	63.8112		390.553	93.0658		114.893	224.837		410.804	290.985		155.931	410.22		165.285	15.057		84.267	187.396
	40	56.8515	33.2624		401.37	168.975		252.596	282.39		25.9889	341.491		266.132	347.539		368.491	191.537		357.095	310.543		245.722	422.161		142.003	434.925		423.416	64.0946		391.195	92.123		115.385	224.81		410.779	290.926		156.246	411.578		165.721	14.2027		84.1141	186.487
	41	57.9074	33.7857		402.734	169.005		254.705	283.216		26.5	341.852		266.155	347.257		369.106	191.046		356.5	311.675		245.74	421.824		141.111	435.173		423.422	64.6219		392.147	90.1536		115.048	225.073		410.932	291.077		157	412.573		165.273	13.6574		84.052	186.578
	42	59.5301	33.3072		403.868	168.931		254.782	282.54		27	342.436		266.078	347.14		369.274	190.755		355.819	312.838		245.515	422.119		140.713	433.544		423.585	65.425		392.586	90.5318		114.537	225.322		411.035	289.623		156.401	414.455		165.556	14.7897		84.0899	186.345
	43	60.8846	32.8254		404.575	169.237		255.074	282.074		26.5233	343.288		266.148	347.295		369.29	190.349		354.534	314.394		245.769	422.099		139.951	434.121		423.944	65.0931		392.772	89.2607		114.93	224.892		410.923	290.569		156.949	415.352		165.246	16.1667		84.0963	186.292
	44	62.3588	33.2288		405.123	169.23		255.913	282.438		27.8491	345.453		266.245	347.288		369.707	190.587		354.08	314.981		245.672	422.495		139.04	434.81		424.005	64.6866		392.752	88.3628		115.071	224.929		410.85	289.558		156.174	415.796		165.157	16.3706		84.0307	186.021
	45	63.0642	34.148		406.518	169.929		256.989	281.695		28.5	346.9		265.716	347.212		370.281	190.163		353.477	314.713		245.853	422.24		138.979	435.095		423.954	64.858		392.988	88.0763		115.045	224.331		410.787	288.946		155.402	416.238		164.82	15.491		84.2381	186.042
		Track	Length	Distance traveled	Nr of Frames		Velocity= length/time
		1	41.794	16.5625	45		5.57253
		2	36.5107	13.919	45		4.8681
		3	75.4971	9.3816	45		10.0663
		4	38.112	6.22757	45		5.0816
		5	39.8219	21.9275	45		5.30959
		6	42.9697	37.0349	45		5.72929
		7	83.2741	19.467	45		11.1032
		8	14.8447	3.89328	45		1.97929
		9	37.8228	18.4165	45		5.04304
		10	47.6373	28.4487	45		6.35164
		11	41.1324	27.629	45		5.48433
		12	31.5453	6.41351	45		4.20604
		13	36.9954	22.4126	45		4.93272
		14	55.598	33.1917	45		7.41306
		15	50.4699	20.2142	45		6.72932
		16	47.3982	12.1779	45		6.31976
		17	56.0188	7.37086	45		7.46917
		18	42.8599	37.0488	45		5.71466
		19	51.6871	22.0974	45		6.89162
		20	51.0241	17.5749	45		6.80322
		21	66.9658	48.5094	45		8.92877
		22	50.4514	19.9885	45		6.72686
[truncated: 16 more columns]

## Sheet: summary
AP	AP	AP	AP	AP	AP			NA	NA	NA	NA	NA				CKII	CKII	CKII	CKII	CKII				NO-Treat	NO-Treat	NO-Treat	NO-Treat	NO-Treat
Track	Length	Distance traveled	Velocity	Directionality	FMI (Forward Migartion Index)			Track	Length	Distance traveled	Velocity	Directionality				Track	Length	Distance traveled	Velocity	Directionality				Track	Length	Distance traveled	Velocity	Directionality
1	64.5585	28.1203	8.6078	0.435578				1	42.0738	21.6084	5.60984	0.513583				1	59.6165	13.1724	7.94887	0.220953				1	41.794	16.5625	5.57253	0.396289
2	63.9053	30.6328	8.52071	0.479347				2	38.8851	26.0791	5.18468	0.670671				2	47.5652	29.1906	6.34203	0.613698				2	36.5107	13.919	4.8681	0.381231
3	52.0826	13.8771	6.94435	0.266444				3	44.9874	15.9072	5.99832	0.353593				3	43.6209	19.4994	5.81612	0.44702				3	75.4971	9.3816	10.0663	0.124264
4	25.0925	5.87655	3.34567	0.234195				4	93.3305	25.3618	12.4441	0.271741				4	23.2148	4.48053	3.09531	0.193003				4	38.112	6.22757	5.0816	0.163402
5	51.9632	19.1719	6.92843	0.368952				5	61.6468	25.6577	8.21957	0.416204				5	14.3175	1.17011	1.909	0.0817258				5	39.8219	21.9275	5.30959	0.550639
6	62.6784	43.8444	8.35713	0.699514				6	89.0455	42.8649	11.8727	0.481382				6	31.4091	18.4186	4.18788	0.586408				6	42.9697	37.0349	5.72929	0.861884
7	36.0529	20.0975	4.80706	0.557444				7	72.2344	35.6582	9.63125	0.493645				7	48.2593	33.9698	6.43458	0.703901				7	83.2741	19.467	11.1032	0.233771
8	19.9661	2.97762	2.66215	0.149133				8	133.913	30.5556	17.855	0.228176				8	67.1937	27.6209	8.95916	0.411064				8	14.8447	3.89328	1.97929	0.262268
9	54.836	37.0207	7.31146	0.675117				9	59.1578	13.7232	7.8877	0.231976				9	50.1075	25.7101	6.68101	0.513098				9	37.8228	18.4165	5.04304	0.486915
10	42.7612	17.6284	5.7015	0.412252				10	40.9637	11.186	5.46182	0.273072				10	47.9892	23.3948	6.39856	0.487502				10	47.6373	28.4487	6.35164	0.597194
11	59.0866	14.9348	7.87821	0.252761				11	31.1976	6.85926	4.15968	0.219865				11	65.3213	23.2406	8.70951	0.355789				11	41.1324	27.629	5.48433	0.671708
12	34.4318	14.218	4.59091	0.412932				12	55.0133	6.66832	7.33511	0.121213				12	75.8447	62.8986	10.1126	0.829309				12	31.5453	6.41351	4.20604	0.203311
13	33.5465	9.35982	4.47286	0.279011				13	52.9742	17.8549	7.06323	0.33705				13	55.9581	42.866	7.46109	0.766037				13	36.9954	22.4126	4.93272	0.605821
14	61.3651	10.2106	8.18201	0.166391				14	73.6549	24.8429	9.82065	0.337287				14	91.0498	70.7246	12.14	0.776769				14	55.598	33.1917	7.41306	0.596995
15	44.1581	30.3019	5.88775	0.686213				15	57.4425	37.4651	7.65901	0.652219				15	61.1976	21.9666	8.15968	0.358945				15	50.4699	20.2142	6.72932	0.40052
16	46.341	17.1025	6.1788	0.369058				16	50.9992	11.5159	6.79989	0.225805				16	59.265	28.3785	7.902	0.478841				16	47.3982	12.1779	6.31976	0.256928
17	56.1387	28.7558	7.48516	0.512229				17	64.8829	24.1691	8.65106	0.372503				17	23.6956	6.04693	3.15941	0.255192				17	56.0188	7.37086	7.46917	0.131578
18	76.0668	41.9549	10.1422	0.551553				18	29.557	8.12316	3.94093	0.27483				18	27.8876	7.50766	3.71834	0.269212				18	42.8599	37.0488	5.71466	0.864416
19	50.5874	10.4252	6.74498	0.206083				19	34.5734	14.7024	4.60979	0.425251				19	48.9135	31.2396	6.5218	0.63867				19	51.6871	22.0974	6.89162	0.427522
20	69.8389	41.0399	9.31185	0.587636				20	38.474	0.932205	5.12987	0.0242295				20	62.9326	22.1313	8.39102	0.351667				20	51.0241	17.5749	6.80322	0.344443
21	56.1111	22.3593	7.48148	0.398483				21	36.1376	19.3162	4.81835	0.534517				21	47.2497	33.8902	6.29995	0.717258				21	66.9658	48.5094	8.92877	0.72439
22	48.2764	16.4527	6.43686	0.340802				22	37.1728	14.5143	4.95638	0.390455				22	31.8555	11.3618	4.2474	0.356667				22	50.4514	19.9885	6.72686	0.396193
23	55.4742	19.679	7.39656	0.354741				23	56.6718	44.4009	7.55624	0.783474				23	31.2256	7.04391	4.16341	0.225581
24	42.6768	20.6563	5.69024	0.484017				24	32.1083	14.0439	4.2811	0.437391				24	32.8043	19.2925	4.3739	0.588109
25	45.6207	16.7119	6.08276	0.366322				25	47.8862	19.0859	6.38483	0.398567				25	41.5244	3.00562	5.53659	0.0723819
26	63.276	16.0623	8.4368	0.253846				26	40.1656	10.8431	5.35542	0.269959				26	70.334	23.6066	9.37787	0.335636
27	131.553	41.6139	17.5404	0.316328				27	29.753	6.35463	3.96707	0.213579				27	55.9293	29.241	7.45724	0.522821
28	46.8199	9.54965	6.24265	0.203966				28	78.0203	47.1338	10.4027	0.604123
29	40.3828	15.4957	5.38437	0.383721				29	39.0373	13.1467	5.20497	0.336773
30	63.8619	5.61836	8.51491	0.0879768				30	33.1969	17.0731	4.42625	0.514297
31	56.5035	20.4374	7.5338	0.361702				31	45.4058	19.1065	6.0541	0.420795
32	19.6293	6.43544	2.61725	0.327848				32	58.2803	20.813	7.77071	0.357119
33	38.3091	14.4412	5.10788	0.376964				33	37.5695	18.8966	5.00927	0.502976
34	36.9554	14.5003	4.92739	0.392373				33	58.7978	27.1029	7.83971	0.460951
35	26.7727	5.72661	3.5697	0.213897				34	28.1584	8.77078	3.75445	0.311481
36	35.5289	18.0957	4.73719	0.509322				35	62.0206	36.1927	8.26941	0.58356
37	52.0933	20.2867	6.94577	0.38943				36	72.4464	43.8131	9.65952	0.604765
38	45.686	11.6503	6.09147	0.255008				36	26.2216	13.1175	3.49622	0.500253
								37	56.3525	22.9516	7.51367	0.407286
								38	45.6025	29.5924	6.08034	0.64892
								39	36.8556	25.3458	4.91408	0.687704
	Length	Distance traveled	Velocity	Directionality					Length	Distance traveled	Velocity	Directionality					Length	Distance traveled	Velocity	Directionality					Length	Distance traveled	Velocity	Directionality
	AP	AP	AP	AP					NA	NA	NA	NA					CKII	CKII	CKII	CKII					NO-Treat	NO-Treat	NO-Treat	NO-Treat
Mean	50.2892	19.298	6.70522	0.376805					51.7773	21.3012	6.90363	0.41203					48.7512	23.7433	6.50016	0.450269					47.2923	20.4503	6.30564	0.440077
Stand. Dev	18.8872	10.7584	2.5183	0.147089					20.9527	11.3255	2.79369	0.163092					17.6648	16.0713	2.35531	0.207802					14.3577	11.1424	1.91436	0.217118
ST err	3.06391	1.74524	0.408522	0.0238609					3.35511	1.81353	0.447348	0.0261157					3.3996	3.09292	0.45328	0.0399914					3.06108	2.37556	0.408144	0.0462897
																									Directionality
t-test vassar states			LENGTH								DISTANCE								VELOCITY
																							AP	NA	0.1626375
	AP	NA	0.371148						AP	NA	0.348793						AP	NA	0.371148				AP	CKII	0.0529945
	AP	CKII	0.2494785						AP	CKII	0.2076065						AP	CKII	0.3712475				AP	NO	0.0960105
	AP	NO	0.153607						AP	NO	0.464296						AP	NO	0.2655845				NA	CKII	0.2525635
	NA	CKII	0.3637185						NA	CKII	0.405526						NA	CKII	0.3637185				NA	NO	0.3600255
	NA	NO	0.1911565						NA	NO	0.4563825						NA	NO	0.1654175				CKII	NO	0.4367835
	CKII	NO	0.3789655						CKII	NO	0.3454475						CKII	NO	0.3789655
NO-Treat
Directionality
0.396289
0.381231
0.124264
0.163402
0.550639
0.861884
0.233771
0.262268
0.486915
0.597194
0.671708
0.203311
0.605821
0.596995
0.40052
0.256928
0.131578
0.864416
0.427522
0.344443
0.72439
0.396193
