# Supplementary material for: Phosphorylated fibronectin enhances cell attachment and upregulates mechanical cell functions
Source: PLoS One. 2019 Jul 10;14(7):e0218893. doi: 10.1371/journal.pone.0218893 (PMC6619657; doi:10.1371/journal.pone.0218893)
Supplement: S1 Dataset — (ZIP) [file pone.0218893.s001.zip › Minimal data set/Fig. 2 total strain energy with cell area.xlsx]

## Sheet: Sheet1
	AP	Native	CKII		cell area (um^2)	AP	Native	CKII		strain energy per cell contact area (fJ/um^2)
strain energy(fj)	751.3	1472.2	2061.6			244	424	474			3.0791	3.47217	4.34937
	800.5	1337.4	1969.4			265	411	462			3.02075	3.25401	4.26277
	699.4	1486.7	2106.3			232	423	478			3.01466	3.51466	4.40649
	910.4	1419.6	2051.2			278	413	473			3.27482	3.43729	4.33658
	800.7	1544.8	2251.4			269	451	483			2.97658	3.42528	4.66128
	912.4	1217.1	1845			303	399	452			3.01122	3.05038	4.08186
	922.3	1134	2152.3			311	387	462			2.96559	2.93023	4.65866
	998.2	1049.2	1699.5			322	382	452			3.1	2.7466	3.75996
	1005.3	1026.3	1987.4			345	374	471			2.91391	2.74412	4.21953
	865.4	1088.4	1701.5			272	381	456			3.18162	2.85669	3.73136
Average	866.59	1277.57	1982.56			284.1	404.5	466.3			3.05383	3.14314	4.24678
STDEV	96.7668	187.65	174.812			35.4728	24.3231	11.0257			0.102816	0.296168	0.302721
