# Supplementary material for: Phosphorylated fibronectin enhances cell attachment and upregulates mechanical cell functions
Source: PLoS One. 2019 Jul 10;14(7):e0218893. doi: 10.1371/journal.pone.0218893 (PMC6619657; doi:10.1371/journal.pone.0218893)
Supplement: S1 Dataset — (ZIP) [file pone.0218893.s001.zip › Minimal data set/Figure B in S1 cell poliferation assay.xls]

## Sheet: Proliferation
	8-well LabTek chambers coated with 20 ug/ml FN (200 ul/well)
	AP / CK treatment: 200 ul/well for 2.5h at 37oC (2 wells per condition)
	Starting cell number = 5000
	Seeding in serum free PromoCell fibroblast growth medium (500 ul/well)
	Culture for 4 days without medium change
	Cell counting protocol:
	Trypsinize cells with 100 ul trypsin
	Add 400 ul DMEM/10% FBS
	Centrifuge for 3min at 1000xg
	Resuspend cell pellet in 100 ul medium
	Add 10 ul Trypan Blue
	Count cells in hemocytometer (4 squares per chamber -- 2 chambers per sample)
	measurements for day1 were problematic due to partial loss of the cell pellet -- not included)
	Day 2							Day 3							Day 4
	AP1	AP2	NA1	NA2	CK1	CK2		AP1	AP2	NA1	NA2	CK1	CK2		AP1	AP2	NA1	NA2	CK1	CK2
	24	16	25	16	27	6		76	64	76	88	101	95		50	20	82	19	74	74
	37	12	34	32	27	15		119	110	69	106	120	101		64	20	76	20	90	86
	36	25	37	33	18	17		99	132	115	104	95	87		58	32	87	16	87	92
	33	24	31	27	15	6		87	103	128	90	93	92		64	26	102	26	82	79
	27	20	21	34	31	4		105	72	155	73	90	114		60	44	81	19	66	78
	40	21	25	26	27	10		81	96	145	61	138	133		61	20	87	18	85	73
	27	21	25	31	24	9		78	86	100	100	85	81		65	21	95	20	79	97
	29	26	24	30	29	7		113	55	105	64	62	103		58	31	66	14	63	87
[average*1.1]
1 sample averages	31.625	20.625	27.75	28.625	24.75	9.25		94.75	89.75	111.625	85.75	98	100.75		60	26.75	84.5	19	78.25	83.25
duplicate averages	26.125		28.1875		17			92.25		98.6875		99.375			43.375		51.75		80.75
Total cell number	26125		28187.5		17000			92250		98687.5		99375			43375		51750		80750
							Time (h)	AP	NA	CK
							0	5000	5000	5000
							48	26125	28188	17000
							72	92250	98688	99375
							96	43375	51750	80750
