# Supplementary material for: Phosphorylated fibronectin enhances cell attachment and upregulates mechanical cell functions
Source: PLoS One. 2019 Jul 10;14(7):e0218893. doi: 10.1371/journal.pone.0218893 (PMC6619657; doi:10.1371/journal.pone.0218893)
Supplement: S1 Dataset — (ZIP) [file pone.0218893.s001.zip › Minimal data set/Fig. 4 RGD_blocking.xls]

## Sheet: normal condition
	FN native ; CKII/AP-buffer only	FN native ; AP	FN native ; CKII
1	1155.41	718.596	1775.46
2	1044.36	968.999	978.051
3	1544.13	692.163	1418.07
4	964.484	1078.57	1733.48
5	509.182	1113.89	449.243
6	1221.65	1113.23	1013.39
7	1051.85	1029.93	951.497
8	1175.56	1143.1	1369.09
9	778.414	474.445	965.957
10	999.101	541.964	1476.95
11	856.555	1172.4	1904.88
12	948.89	1674.75	1408.22
13	1114.92	707.25	1585.1
14	586.454	1619.64	1787.85
15	443.305	875.843	1947.73
16	1046.7	992.583	1085.86
17	1181.82	1234.34	1350.63
18	842.409	894.769	1490.28
19	794.033	694.625	1552.56
20	745.777	497.837	626.599
21	805.499	888.878	1159.65
22	836.591	406.419	1681.44
23	732.186	789.036	1778.43
24	429.907	810.376	1245.33
25	660.95	565.139	1139.93
26	912.849	1676.83	1016.7
27	1198.01	549.665	1035.72
28	940.345	831.763	1646.39
29	870.363	620.684	1026.04
30	865.149	1541.57	1233.57
31	683.593	641.879	698.753
32	545.006	621.36	1228.07
33	424.717	600.431	1146.16
34	1660.27	757.244	1134.96
35	1368.27	636.544	2223.79
36	805.379	874.419	1189.3
37	1905.8	1125.5	959.077
38	1253.39	856.072	699.429
39	457.692	1040.04	1376.29
40	678.306	1670.53	997.073
41	1208.3	1001.2	1967.69
42	1324.82	749.567	1242.79
43	1105.94	884.002	798.74
44	691.149	1182.85	744.715
45	670.437	888.42	944.497
46	1135.08	1706.45	941.165
47	1335.08	905.776	1111.88
48	1242.38	818.535	1087.65
49	1059.07	520.818	1072
50	669.785	662.326	1334.5
	FN native ; CKII/AP-buffer only	FN native ; AP	FN native ; CKII
mean	949.626	921.265	1254.65
standard deviation	322.964	340.432	384.643
standarrd error	58.9648	62.1541	54.3967
t-test	P=0.33407	P=0.33407
	P<.0001		P<.0001
		P<.0001	P<.0001
%%%%%%%%%%%%%%%%%%%%%%%%%%%%%%%%%%%%%%%%%%%%%%%%%%%%%%%%%%%%%%%%	FN native	FN AP-treated	FN CKII-treated
mean
standarrd error
t-test	P	P
	P		P
		P	P

## Sheet: 2h
	FN native ; CKII/AP-buffer only	FN native ; AP	FN native ; CKII
1	1288.44	844.051	2036.37
2	829.687	775.807	1707.63
3	1452.5	853.61	1858.62
4	728.276	508.386	1301.45
5	2062.34	551.958	2942.02
6	1336.41	515.942	1709.51
7	1395.45	1229.78	702.567
8	580.154	892.234	2748.78
9	1252.88	695.784	1757.5
10	511.017	371.392	1573.53
11	439.78	1031.21	936.458
12	964.171	1264.93	768.348
13	661.022	745.294	538.078
14	711.306	2212.13	1390.17
15	970.278	1636.06	768.662
16	1398.47	1231.57	1130.78
17	770.062	547.927	1355.84
18	576.798	1849.93	1578.89
19	652.284	1045.47	612.115
20	822.566	510.751	1565.49
21	474.083	434.18	1480.84
22	994.756	1302.39	1873.98
23	725.476	1056.43	1147.56
24	800.382	1464.23	942.179
25	934.817	1159.46	852.258
26	1303.07	737.546	962.722
27	2084.43	1104.04	1534.52
28	1893.77	549.375	1703.82
29	1481.44	510.969	737.57
30	618.246	578.126	1241.27
31	1154.66	954.804	2071.93
32	943.386	861.262	825.873
33	1072.1	986.452	820.828
34	714.854	1096.14	607.263
35	1207.26	1265.87	1382.54
36	1271.28	633.141	1452.33
37	878.498	823.556	1800.91
38	1104.33	908.311	1201.78
39	799.561	1375.44	1063.22
40	830.122	925.812	1035.55
41	1100.83	689.773	1540.63
42	617.474	1022.49	850.882
43	776.749	1166.87	1643.37
44	784.811	921.395	1291.89
45	1742.05	923.519	742.349
46	935.975	623.485	1814.47
47	1262.78	2269.95	1853.56
48	1014.94	1056.63	769.217
49	874.153	761.034	1431.04
50	1291.8	1405.69	1312.22
	FN native ; CKII/AP-buffer only	FN native ; AP	FN native ; CKII
mean	1021.84	977.652	1339.43
standard deviation	389.782	414.66	522.096
standarrd error	71.1641	75.7062	73.8356
t-test	P=0.2917855	P=0.2917855
	P=0.000414		P=0.000414
		P=0.000109	P=0.000109
	FN native	FN AP-treated	FN CKII-treated
mean
standarrd error
t-test	P	P
	P		P
		P	P

## Sheet: cRGD
	FN native ; CKII/AP-buffer only_cRGD	FN native ; AP_cRGD	FN native ; CKII _cRGD
1	625.995	554.155	505.851
2	746.26	703.822	548.506
3	463.92	1338.36	725.307
4	391.331	521.808	964.243
5	723.689	1245.16	531.125
6	551.186	874.588	503.099
7	863.773	747.853	706.067
8	631.113	1035.7	493.105
9	1161.18	582.133	424.403
10	485.646	949.107	519.683
11	454.506	648.928	986.645
12	416.365	939.451	409.823
13	669.954	435.121	493.467
14	827.684	624.161	676.472
15	458.754	225.008	890.858
16	373.227	279.564	531.367
17	927.261	434.687	412.454
18	521.228	575.929	507.227
19	929.264	628.795	524.053
20	707.588	802.554	705.705
21	622.06	917.629	762.313
22	350.704	493.757	583.123
23	361.301	658.005	398.091
24	414.216	692.211	594.951
25	574.119	523.208	726.755
26	1336.62	403.619	328.351
27	617.474	839.368	642.483
28	368.447	696.725	535.784
29	505.465	753.405	857.231
30	587.975	965.016	440.577
31	1348.19	1011.22	482.097
32	880.816	556.328	538.271
33	676.617	647.166	474.349
34	1157.41	1430.19	811.341
35	618.826	909.687	988.624
36	411.223	665.802	803.906
37	1024.52	421.53	1376.91
38	1502.83	1421.16	510.703
39	658.608	730.593	674.782
40	623.026	783.411	454.216
41	840.502	470.51	567.842
42	852.138	996.687	665.56
43	736.194	999.825	595.12
44	852.186	1097.98	545.175
45	872.681	1103.7	513.117
46	757.582	778.125	350.39
47	628.457	1334.21	627.588
48	1189.2	511.91	924.219
49	605.5	959.898	586.647
50	370.716	843.664	463.341
	FN native ; CKII/AP-buffer only_cRGD	FN native ; AP_cRGD	FN native ; CKII _cRGD
mean	705.511	775.268	617.666
standard deviation	279.001	286.67	198.885
standarrd error	50.9385	52.3385	28.1265
t-test	P=0.110821	P=0.110821
	P=0.0366805		P=0.0366805
		P=0.0009555	P=0.0009555
	FN native	FN AP-treated	FN CKII-treated
mean
standarrd error
t-test	P	P
	P		P
		P	P
		50.9385

## Sheet: c-RGD+EDTE-EGTA
	FN native ; CKII/AP-buffer only_cRGD_EDTE-EGTA	FN native ; AP_cRGD_EDTE-EGTA	FN native ; CKII _cRGD_EDTE-EGTA
1	264.718	507.251	405.212
2	286.83	428.603	986.09
3	285.985	336.462	570.136
4	236.281	797.292	938.751
5	224.066	701.36	1015.68
6	304.356	1348.74	621.071
7	295.134	506.068	735.494
8	410.909	782.591	780.659
9	281.567	957.243	1288.56
10	214.483	756.93	519.225
11	402.315	1021.55	996.808
12	417.016	1044.8	617.884
13	345.586	697.811	986.766
14	318.405	586.43	873.598
15	301.531	942.372	1070.31
16	279.854	386.214	468.024
17	666.961	447.433	691.125
18	764.655	1298.46	953.332
19	925.571	778.656	1286.7
20	205.744	801.661	1006.03
21	201.833	654.046	844.678
22	185.249	679.706	752.223
23	292.406	951.401	604.728
24	324.802	871.401	867.635
25	365.285	735.47	774.335
26	392.104	1295.56	638.669
27	178.49	751.957	867.08
28	279.274	391.597	739.911
29	311.597	383.921	412.164
30	266.046	631.813	689.628
31	342.786	966.681	736.508
32	248.303	681.203	836.109
33	270.173	972.402	891.823
34	289.244	887.237	714.395
35	244.392	770.448	1260.25
36	460.637	822.832	1213.58
37	323.836	602.724	861.069
38	386.624	613.925	904.569
39	351.139	546.454	832.584
40	382.81	794.926	1208.71
41	294.096	756.447	959.343
42	376.148	866.646	710.412
43	458.006	1295.83	847.044
44	373.251	1046.25	1304.9
45	364.802	573.105	1033.91
46	373.975	660.129	912.608
47	459.647	639.031	566.008
48	243.451	806.827	713.599
49	267.711	988.721	918.546
50	292.865	920.067	1015.98
	FN native ; CKII/AP-buffer only_cRGD_EDTE-EGTA	FN native ; AP_cRGD_EDTE-EGTA	FN native ; CKII _cRGD_EDTE-EGTA
mean	340.659	773.734	848.889
standard deviation	136.039	244.127	224.328
standarrd error	24.8372	44.5713	31.7247
t-test	P<.0001	P<.0001
	P<.0001		P<.0001
		P=0.056409	P=0.056409
	FN native	FN AP-treated	FN CKII-treated
mean
standarrd error
t-test	P	P
	P		P
		P	P

## Sheet: avb3 blocking
	FN native ; CKII/AP-buffer only avb3 blocking	FN native ; AP avb3 blocking	FN native ; CKII avb3 blocking
1	1100.15	994.804	486.853
2	329.799	900.321	730.255
3	637.413	478.211	591.499
4	765.669	704.788	346.311
5	571.898	903.918	947.056
6	454.409	983.869	866.452
7	378.417	1094.12	555.169
8	422.255	465.658	945.317
9	755.312	509.327	1036.2
10	728.179	1106.69	583.219
11	376.606	491.898	1284.17
12	641.227	469.617	1005.26
13	374.289	982.058	838.04
14	979.475	1056.26	442.194
15	657.932	929.675	662.253
16	615.374	1265.7	902.783
17	563.835	908.77	924.292
18	473.045	902.928	654.432
19	497.064	877.171	928.202
20	308.363	1118.47	400.577
21	608.518	703.87	724.1
22	497.33	853.176	747.902
23	425.972	832.319	568.011
24	627.854	1188.55	319.081
25	1178.44	442.87	753.816
26	736.29	860.249	264.09
27	1183.94	645.017	507.082
28	702.277	621.94	425.803
29	1020.66	920.478	528.18
30	683.448	785.68	929.458
31	486.66	551.62	959.874
32	721.903	641.179	773.586
33	1045.02	449.798	819.259
34	532.477	833.815	687.455
35	814.89	413.226	469.496
36	847.068	811.848	528.398
37	969.65	664.643	769.579
38	952.632	1065.87	939.548
39	654.384	748.191	1057.38
40	647.504	470.462	1027.13
41	1401.83	598.09	532.622
42	1047.89	769.941	1049.75
43	520.069	502.037	911.063
44	1464.49	1053.46	934.551
45	845.692	853.538	707.998
46	724.751	532.019	564.632
47	610.015	972.692	456.026
48	934.961	704.836	577.836
49	644.873	956.76	549.689
50	726.9	1055.32	769
	FN native ; CKII/AP-buffer only avb3 blocking	FN native ; AP avb3 blocking	FN native ; CKII avb3 blocking
mean	717.782	792.955	719.658
standard deviation	267.352	229.037	230.656
standarrd error	48.8115	41.8162	32.6197
t-test	P=0.0671305	P=0.0671305
	P=0.4840875		P=0.4840875
		P=0.057528	P=0.057528
%%%%%%%%%%%%%%%%%%%%%%%%%%%%%%%%%%%%%%%%%%%%%%%%%%%%%%%%%%%%%%%%	FN native	FN AP-treated	FN CKII-treated
mean
standarrd error
t-test	P	P
	P		P
		P	P

## Sheet: a5b1 blocking
	FN native ; CKII/AP-buffer only a5b1 blocking	FN native ; AP a5b1 blocking	FN native ; CKII a5b1 blocking
1	439.442	340.107	530.208
2	591.717	626.913	436.739
3	705.198	447.505	947.369
4	532.839	1193.52	763.037
5	453.009	691.583	878.981
6	866.79	902.276	1169.91
7	1512.22	1020.2	800.382
8	1215.06	501.409	784.956
9	573.925	622.326	1112.65
10	497.571	605.138	348.604
11	457.233	829.47	1003.04
12	794.781	819.211	675.096
13	502.496	763.713	692.163
14	503.196	844.63	386.721
15	808.71	997.435	726.465
16	852.427	1135.18	280.771
17	421.651	1193.52	637.775
18	261.29	356.836	515.386
19	308.049	703.146	711.499
20	544.692	999.391	231.839
21	757.823	823.797	222.545
22	490.402	1185.8	503.099
23	426.6	328.085	502.302
24	440.915	1058.75	673.285
25	1405.93	895.517	827.298
26	859.959	788.239	367.336
27	1122.12	322.122	594.469
28	1027.2	763.472	569.073
29	503.992	485.646	584.378
30	702.229	459.165	661.964
31	443.787	516.69	353.48
32	913.018	361.736	892.741
33	534.288	466.575	334.892
34	1193.74	458.778	694.697
35	867.539	912.367	473.504
36	800.333	371.754	600.89
37	983.483	583.944	660.636
38	1085.64	568.663	410.837
39	958.522	393.818	660.322
40	1082.82	396.98	756.568
41	928.226	709.519	796.712
42	951.425	316.063	322.726
43	518.814	552.127	329.751
44	857.4	314.108	555.072
45	400.48	654.794	541.481
46	908.239	634.855	361.736
47	439.563	682.41	778.076
48	458.706	539.623	425.634
49	528.422	378.755	785.101
50	838.112	1076.28	776.266
	FN-native; a5b1 blocking	FN-AP: a5b1 blocking	FN_CKII: a5b1 blocking
mean	725.44	671.879	613.009
standard deviation	291.178	264.411	222.925
standarrd error	53.1616	48.2746	31.5264
t-test	P= 0.169709	P= 0.169709
	P=0.016212		P=0.016212
		P=0.116516	P=0.116516
%%%%%%%%%%%%%%%%%%%%%%%%%%%%%%%%%%%%%%%%%%%%%%%%%%%%%%%%%%%%%%%%	FN native	FN AP-treated	FN CKII-treated
mean
standarrd error
t-test	P	P
	P		P
		P	P

## Sheet: other analyses
	control_native	2h_native	cRGD blocking_native	cRGD blocking + EDTA/EGTA_native	avb3 block_native	a5b1 block_native
mean	950	1023	706	341	718	725
std	59	71	51	25	49	53
AP	control_AP	2h_AP	cRGD blocking_AP	cRGD blocking + EDTA/EGTA_AP	avb3 block_AP	a5b1 block_AP
mean	921	978	775	774	793	672
std	62	76	52	45	42	48
CKII	control_CKII	2h-CKII	cRGD blocking_CKII	cRGD blocking + EDTA/EGTA_CKII	avb3 block_CKII	a5b1 block_CKII
mean	1255	1339	618	849	720	613
std	54	74	28	32	33	32
			Other experiment
			FN CKII
			884.384
			275.294
			61.5576
CKII	control	2h-CKII	cRGD block +Mn2+	cRGD block	cRGD block + EDTA/EGTA
mean	1255	1339	774	618	849
std	54	74	50	28	32
CKII	control	2h	cRGD block + Mn2+	cRGD block	cRGD block + EDTA/EGTA
mean	100	107	88	49	68
std	4.3	6	6	5	4

## Sheet: figure
control	cRGD	cRGD_EDTE-EGTA	avb3 blocking	a5b1 blocking
1254.65	617.666	848.889	719.658	613.009
384.643	198.885	224.328	230.656	222.925
54.3967	28.1265	31.7247	32.6197	31.5264
