# Supplementary material for: Phosphorylated fibronectin enhances cell attachment and upregulates mechanical cell functions
Source: PLoS One. 2019 Jul 10;14(7):e0218893. doi: 10.1371/journal.pone.0218893 (PMC6619657; doi:10.1371/journal.pone.0218893)
Supplement: S1 Dataset — (ZIP) [file pone.0218893.s001.zip › Minimal data set/Fig. 4A cell spreading assay on fragments.xls]

## Sheet: FN solution
	FN solution - native	FN solution - AP	FN solution - CKII
1	539.55	406.371	1000.43
2	275.315	401.736	590.341
3	567.359	324.681	1134.24
4	542.302	361.543	360.674
5	480.287	385.538	581.602
6	424.089	439.611	491.005
7	444.97	425.055	464.596
8	190.367	348.725	502.471
9	318.719	436.232	888.468
10	393.142	337.741	595.507
11	215.424	550.268	717.268
12	305.9	224.887	442.146
13	243.692	254.748	462.665
14	320.143	413.516	473.359
15	402.701	309.908	560.117
16	428.072	340.71	659.984
17	352.466	289.703	1232.48
18	311.646	428.459	958.932
19	279.105	571.608	807.72
20	461.072	282.726	925.161
21	384.717	185.515	720.865
22	315.46	315.074	937.279
23	374.747	348.58	818.68
24	362.581	309.908	952.149
25	389.497	343.51	1198.09
26	444.415	370.185	559.562
27	312.853	250.21	718.789
28	317.97	230.825	738.077
29	209.631	295.11	934.768
30	432.973	255.014	673.261
31	231.767	333.203	863.918
32	234.277	361.736	836.278
33	454.819	273.191	779.404
34	311.066	288.278	1238.47
35	387.831	271.042	1045.98
36	649.169	194.519	1023.1
37	602.628	327.192	732.887
38	524.342	401.663	884.847
39	570.039	243.958	916.325
40	360.143	361.615	531.174
41	535.905	244.199	773.152
42	301.41	300.686	710.436
43	256.679	211.272	1250.86
44	345.224	398.332	576.074
45	269.618	380.71	719.899
46	453.105	535.809	691.318
47	376.848	314.808	690.28
48	327.578	675.723	708.892
49	229.691	323.861	966.054
50	228.798	358.187	776.507
	FN solution - native	FN solution - AP	FN solution - CKII
mean	373.842	344.754	776.331
standard deviation	113.064	97.1168	224.04
standarrd error	15.9897	13.7344	31.684

## Sheet: FN CKII->dephospho
	FN native ; CKII/AP-buffer only	FN native ; AP	FN native ; CKII-dephospho
1	947.393	909.325	1230
2	670.509	735.88	1862.85
3	843.906	848.203	2219.9
4	806.127	1162.67	2256.59
5	2077.91	1332.64	1020.15
6	1254.45	1523.71	1229.78
7	1538.34	1786.81	1573.92
8	822.325	995.408	1786.64
9	656.436	525.887	1522.04
10	1044.89	1337.88	1564.8
11	962.264	1578.77	1387.17
12	1018.03	1832.48	686.707
13	686.49	1301.53	874.612
14	1665.89	977.81	2131.65
15	661.481	1330.83	901.986
16	1711.81	1971.14	1712.19
17	1061.07	993.839	1170.98
18	639.683	700.805	1834.61
19	1620.7	628.578	1370.83
20	1121.8	986.162	1243.81
21	1199.85	1218.97	1893.99
22	753.188	2019.44	1215.64
23	1339.81	1298.8	1206.56
24	701.287	2143.09	1454.93
25	958.884	894.213	1264.49
26	1218.36	1565.54	1050.13
27	1056.84	1516.35	1152.17
28	1186.33	944.714	1726.43
29	1115.02	1708.81	1355.09
30	940.562	917.001	1317.92
31	1324.51	1655.99	1193.98
32	1350	871.812	942.541
33	1407.33	1077.07	1053.63
34	511.5	1284.05	1530.37
35	1041.81	1201.2	1754.39
36	1053.22	797.968	1611.02
37	1242.21	1171	954.37
38	1964.02	1057.71	1427.17
39	1247.86	1115.09	1214.16
40	1708.81	895.927	1293.94
41	1008.39	991.666	1379.74
42	1214.89	1052.96	1324.7
43	1022.9	984.979	1304.62
44	907.128	1240.86	786.67
45	1428.96	970.713	2046.53
46	853.151	1394.49	2125.9
47	700.443	1094.53	779.452
48	1805.78	732.138	801.661
49	798.161	965.185	637.124
50	1344.71	1422.32	1094.16
	FN native ; CKII/AP-buffer only	FN native ; AP	FN native ; CKII
mean	1124.35	1193.3	1369.49
standard deviation	364.904	370.995	407.199
standarrd error	51.6052	52.4666	57.5867

## Sheet: 40kDa
	FN 40kDa: native	FN 40kDa AP	FN 40kDa: CKII
1	393.408	229.208	555.99
2	514.662	523.69	846.561
3	358.646	407.602	740.153
4	581.361	620.636	283.185
5	236.74	373.806	397.777
6	401.35	734.359	790.533
7	869.494	251.2	531.053
8	448.857	264.235	387.131
9	319.298	651.246	570.932
10	348.073	602.024	653.008
11	556.424	551.741	451.464
12	562.507	1025.87	634.251
13	774.045	320.746	537.305
14	502.785	539.864	508.265
15	546.43	414.626	573.853
16	792.947	326.902	590.679
17	484.511	388.435	334.386
18	863.459	577.884	371.151
19	888.565	565.911	457.257
20	527.094	601.469	603.545
21	677.341	421.627	462.23
22	562.145	452.381	598.596
23	682.096	815.324	406.226
24	552.682	644.366	737.183
25	559.176	326.202	359.129
26	819.887	312.442	612.863
27	526.346	406.322	345.949
28	470.269	355.001	684.752
29	1197.56	601.083	499.937
30	449.919	355.58	564.632
31	234.64	475.024	295.231
32	403.522	289.992	321.64
33	550.679	459.961	559.321
34	810.641	435.387	371.754
35	652.404	554.927	638.089
36	373.492	413.854	462.23
37	757.195	514.614	544.185
38	454.843	543.871	427.034
39	324.826	286.854	696.435
40	458.609	770.545	498.947
41	344.355	590.799	984.738
42	563.497	487.336	506.599
43	899.959	522.99	932.016
44	904.738	431.669	482.749
45	649.073	327.313	995.601
46	774.021	444.946	404.005
47	353.022	744.425	379.937
48	486.684	941.817	364.367
49	435.99	721.348	531.777
50	401.422	608.035	778.559
	FN 40kDa: native	FN 40kDa AP	FN 40kDa: CKII
mean	566.034	504.55	545.304
standard deviation	203.018	174.942	173.411
standarrd error	28.7111	24.7405	24.524

## Sheet: 70kDa
	FN 70kDa native	FN 70kDa AP	FN 70kDa CKII
1	971.316	1780.44	1330.93
2	1647.16	1766.6	1172.57
3	859.838	1389.68	1854.52
4	1577.93	2207.13	1040.91
5	2043.56	1241.2	1503.31
6	2047.93	1239.85	2115.04
7	1189.08	1971.5	1151.01
8	2178.7	1891.53	737.256
9	1715.43	1335.88	1262.3
10	2292.44	1152.49	1570.64
11	1321.32	1310.65	1130.62
12	1228.89	1749.03	1425.53
13	2302.7	1422.01	1084.03
14	1807.88	2169.55	1467.37
15	1401.83	1841.63	1322.87
16	1476.27	892.934	1460
17	1869.71	1419.64	1148.12
18	1050.13	960.501	1102.78
19	2189.39	902.397	1896.86
20	1277	1016.36	1257.28
21	1961.78	709.35	1718.35
22	1740.44	2554.7	1246.94
23	1749.61	1051	1265.85
24	2186.69	2256.79	1553.28
25	1227.17	1555.6	1411.6
26	1277.84	1464.52	1135.2
27	797.437	1833.79	1034.66
28	770.159	1333.78	1873.59
29	1587.37	448.181	2522.04
30	1909.13	1013.44	1306.04
31	693.466	1906.13	1273.79
32	1254.5	1612.04	1170.9
33	2022.68	1689.19	1634.56
34	2297.3	1224.69	1616.65
35	1527.6	1371.63	1399.29
36	2053.29	1143.05	1510.96
37	829.47	2220.46	1612.71
38	2719.94	1070.89	1144.47
39	647.142	1616.74	1173.05
40	1079.27	1981.02	2064.95
41	1372.79	1505.75	1500.15
42	2683.34	1718.06	1704.95
43	2464.83	1396.23	736.797
44	1019.67	1899.49	1600.76
45	1146.93	1077.17	1690.78
46	1658.7	1019.02	1791.61
47	1058.73	714.564	1868.11
48	1998.95	1259.09	1326.85
49	1518.62	1964.48	1059.79
50	1074.95	2050.8	2225.19
	FN 70kDa native	FN 70kDa AP	FN 70kDa CKII
mean	1575.57	1486.45	1444.16
standard deviation	538.877	461.55	363.183
standarrd error	76.2087	65.273	51.3618

## Sheet: 120kDa
	FN native ; CKII/AP-buffer only 120k	FN native ; AP 120k	FN native ; CKII 120k
1	1434.17	1545.8	1044.39
2	1449.33	1850.39	1892.16
3	678.065	1221.96	1425.99
4	585.223	1479.48	1425.99
5	968.395	814.021	1664.06
6	1695.05	899.669	1403.59
7	1390.07	1040.07	2123.46
8	958.884	809.313	1287.96
9	2041.92	854.455	1824.59
10	804.679	1274.03	875.795
11	1147.44	733.828	1398.91
12	1631.01	1714.94	1652.52
13	1919.82	966.657	1652.52
14	1880.88	1258.44	2416.11
15	623.316	1430.02	1354.99
16	1746.01	1312.53	1164.46
17	1654.43	965.885	1094.79
18	1202.72	1462.01	1223.46
19	1336.48	1074.15	1946.59
20	1414.86	1184.81	1543.82
21	1040.16	1439.99	2064.93
22	1268.77	957.025	1906.2
23	1216.24	1533.63	1640.69
24	1130.06	1105.82	955.335
25	1085.74	929.627	1629.03
26	641.807	740.804	1521.22
27	1226.09	1409.96	1234.15
28	1218.89	1170.25	1133.01
29	1276.47	813.272	1481.78
30	1106.64	840.526	1633.01
31	1244.53	670.919	669.93
32	1386.81	1025.65	2506.15
33	1221.62	1395.02	1143.14
34	1182.95	679.368	1512.17
35	813.49	1249.55	1160.72
36	1589.13	2137.2	1489.41
37	992.318	1054.86	931.437
38	1662.56	919.319	863.725
39	1560.93	1319.7	1319.61
40	1745	1302.39	1238.66
41	1301.74	1057.52	1583.41
42	1371.41	1386.64	1564.19
43	847.503	615.108	1208.08
44	1302.39	1559.1	863.314
45	967.84	1430.7	1277.39
46	1173.87	1605.08	915.094
47	860.466	1553.28	1071.79
48	1838.18	1367.79	1421.04
49	873.598	1065.85	1296.53
50	1122.43	964.871	1241.39
	FN native ; CKII/AP-buffer only 120k	FN native ; AP 120k	FN native ; CKII 120k
mean	1256.65	1183.87	1417.85
standard deviation	355.71	329.967	390.624
standarrd error	50.305	46.6644	55.2426

## Sheet: CKII avb3 block
	FN-CKII: control	0.01mg/ml anti-avb3	0.1mg/ml anti-avb3	1mg/ml anti-avb3	10mg/ml anti-avb3	100mg/ml anti-avb3
1	844.22	1706.3	1720.26	1864.56	774.552	1501.21
2	2341.18	1380.9	1281.92	1062.76	902.469	1180.7
3	1097.74	1072.8	834.636	1040.23	800.309	667.105
4	2233.9	1036.23	943.966	1344.13	1140.03	1178.32
5	950.459	1671.59	993.597	1247.62	1569.04	1467.56
6	1010.16	1375.66	1999.07	1354.49	944.014	1675.74
7	1340.99	855.807	845.451	1222.37	991.473	2171.45
8	2021.76	2243.39	1831.59	949.349	1713.26	1110.75
9	1652.09	1447.16	1293.54	1020.95	1391.54	1039.87
10	1236.08	1893.41	1726.43	1235.38	1145.92	1986.81
11	1613.85	1348.09	3280.13	1084.03	2227.41	933.513
12	1137.54	1824.71	2366.05	1133.46	1107.66	941.696
13	1232.58	1858.38	1248.37	1634.12	1780.8	1471.9
14	966.15	1428.84	1277.94	1482.77	974.937	1614.09
15	689.58	1569.48	746.212	1109.08	1691.24	1075.45
16	1279.29	1358.57	523.763	1389.18	1129.09	967.792
17	962.602	1087.31	1350.34	1743.82	1747.97	1806.39
18	1528.1	2512.62	879.826	1541.38	1115.48	1826.11
19	1135.42	1711.9	1537.23	1211.97	672.416	1650.2
20	1121.18	1375.66	1797.19	1010.74	797.702	686.272
21	996.035	1427.37	1413.41	1656.24	1044.48	2267.17
22	988.962	1770.56	1167.21	768.976	1901.93	991.642
23	1783.98	2625.6	1293.27	1521.54	1677.77	1138.92
24	1465.41	1372.38	1574.57	1477.89	843.326	1468.31
25	1263.41	1686.32	1619.42	1382.1	1746.52	1178.61
26	931.63	1162.91	905.463	1552.05	888.637	1393.62
27	885.668	2167.54	1470.65	1049.92	772.186	1513.55
28	1498.99	1082.67	1919.63	1870.43	2535.87	1121.59
29	1111.69	1730.37	1598.62	1683.08	1630.21	1128.03
30	1355.65	2098.31	1484.19	2552.5	1777.95	1548.14
31	1410.93	859.959	1231.5	1311.09	2175.41	1240.16
32	1551.83	1320.81	1177.3	1796.85	1184.86	940.779
33	1723.49	1558.54	909.904	1542.88	965.378	1197.8
34	2401.7	1395.5	1236.28	600.238	1141.24	1427.87
35	2303.91	1419.84	1240.36	1844.07	583.147	1277.6
36	1496.72	891.63	1371.82	953.115	1179.62	715.047
37	898.51	1436.47	905.245	970.206	746.912	2522.79
38	1122.65	902.735	1173.32	567.697	1017.01	2138.09
39	1258.82	1354.08	1744.2	1593.28	1395.86	1043.47
40	1798.25	1029.61	1015.54	1257.47	1331.39	1459.06
41	756.882	1008.44	1745.72	1547.03	1042.84	577.909
42	1457.4	1654.67	2488.75	1308.33	1356.71	1324.51
43	1872.94	1346.91	1036.3	1437.48	879.705	1965.47
44	1360.88	943.145	2144.3	1230.75	1192.51	1889.91
45	1702.3	897.883	1931.41	1583.53	1765.33	1019.09
46	1361.78	1158.5	1625.12	1651.05	2028.35	1594.68
47	1076.13	1141.24	1415.15	1352.82	1301.43	1051.03
48	1360.23	966.198	1931.34	1926.36	1806.89	1230.99
49	1954.46	1329.02	1209.05	781.963	1614.84	519.007
50	1377.13	975.541	1641.29	1459.93	1068.12	1803.18
	FN-CKII: control	0.01mg/ml anti-avb3	0.1mg/ml anti-avb3	1mg/ml anti-avb3	10mg/ml anti-avb3	100mg/ml anti-avb3
mean	1378.46	1429.47	1441.96	1358.26	1304.27	1352.82
standard deviation	421.216	421.167	498.741	369.433	452.869	449.372
standarrd error	59.5689	59.5619	70.5326	52.2457	64.0453	63.5508

## Sheet: CKII a5b1 block
	FN-CKII: control	0.01mg/ml anti-a5b1	0.1mg/ml anti-a5b1	1mg/ml anti-a5b1	10mg/ml anti-a5b1	100mg/ml anti-a5b1
1	844.22	1437.99	952.197	1230.99	1851.21	1370.86
2	2341.18	1039.75	1614.67	1204.65	1001.25	1500.15
3	1097.74	949.301	2115.55	1280.23	1044.03	1038.16
4	2233.9	1945.7	1125.91	1053.1	2460.38	1266.04
5	950.459	1772.52	1935.61	1428.5	1035.72	1694.74
6	1010.16	998.642	1022.32	1070.8	1098.15	969.143
7	1340.99	1208.01	1391.25	1348.45	1585.36	1106.4
8	2021.76	994.08	955.046	1083.04	618.946	1221.82
9	1652.09	1241.08	1196.66	1053.34	1452.95	1505.1
10	1236.08	2005.11	1238.38	1370.37	1086.1	1328.78
11	1613.85	1553.96	1199.53	1472.34	1125.45	822.445
12	1137.54	1769.96	825.463	1283.15	1446.92	1080.93
13	1232.58	881.492	1017.69	950.025	1349.11	2094.11
14	966.15	1321.8	1775.63	1908.76	1609.94	1123.37
15	689.58	1472.56	1154.01	2130.47	1549.49	1939.95
16	1279.29	2055.41	957.774	1450.88	1195.82	505.634
17	962.602	1551.98	1208.56	1223.58	1848.85	2194.85
18	1528.1	1760.47	1134.36	1265.7	1701.5	1228.07
19	1135.42	1276.81	1925.88	1163.76	1271.28	1597.72
20	1121.18	1168.47	2134.42	1516.56	1622.22	1217.81
21	996.035	911.184	1080.09	767.576	976.047	1365.59
22	988.962	1229.52	1428.21	1385.58	1173.61	1584.13
23	1783.98	1998.32	2003.68	874.539	1470.46	1505.39
24	1465.41	1784.03	1047.74	1147.97	1499.5	1349.27
25	1263.41	1488.61	1073.69	1357.41	1240.52	967.478
26	931.63	2411.55	1226.72	846.947	1522.74	1173.99
27	885.668	1568.17	1256.51	1323.15	1551.49	1845.61
28	1498.99	1412.98	1298.24	887.14	1275.96	1749.39
29	1111.69	989.566	1781.43	1527.91	3039.84	1044.68
30	1355.65	1757.5	2362.71	913.405	797.726	1817.25
31	1410.93	1099.57	728.517	1217.9	1088.59	1127.74
32	1551.83	1345.12	688.469	1830.89	934.31	936.7
33	1723.49	1153.09	833.96	1077.65	1938.36	1490.28
34	2401.7	1031.74	1921.08	1421.45	1047.91	1026.52
35	2303.91	1001.39	484.246	2009.47	1023.97	1114.88
36	1496.72	1254.28	1410.03	969.602	866.911	804.365
37	898.51	1215.25	1498.29	1289.6	1543.58	1904.37
38	1122.65	2175.36	1276.13	1671.44	1430.58	2214.93
39	1258.82	1719.31	1307.42	894.696	1185.03	974.865
40	1798.25	3425.95	2066.81	917.846	1578.77	1600.23
41	756.882	1316.59	1328.95	2165.83	1179.98	2069.17
42	1457.4	1415.27	1558.78	907.732	1173.97	1464.95
43	1872.94	1369.21	708.964	950.001	1292.86	1392.77
44	1360.88	992.269	2072.46	1081.85	1701.23	1342.49
45	1702.3	1138.89	1272.48	1061.53	1620.22	711.981
46	1361.78	1441.66	1778.31	570.353	971.364	1608.59
47	1076.13	1202.34	1009.43	2123.42	1844.87	1836.2
48	1360.23	1054.96	1725.52	988.142	1419.52	1847.4
49	1954.46	1679.58	2108.64	1633.09	1896.4	1019.48
50	1377.13	1241.08	1341.21	1443.15	1710.74	1445.42
	FN-CKII: control	0.01mg/ml anti-a5b1	0.1mg/ml anti-a5b1	1mg/ml anti-a5b1	10mg/ml anti-a5b1	100mg/ml anti-a5b1
mean	1378.46	1444.59	1371.19	1274.92	1399.03	1382.84
standard deviation	421.216	462.131	449.602	366.871	422.202	398.969
standarrd error	59.5689	65.3552	63.5833	51.8834	59.7084	56.4228

## Sheet: CKII avb3 a5b1 block
	FN-CKII: control	0.01mg/ml anti-avb3/a5b1	0.1mg/ml anti-avb3/a5b1	1mg/ml anti-avb3/a5b1	10mg/ml anti-avb3/a5b1	100mg/ml anti-avb3/a5b1
1	844.22	1627.22	2561.02	1940.58	1334.43	1034.42
2	2341.18	2093.97	1725.23	1704.54	1362.31	1671.76
3	1097.74	1377.78	1837.02	1069.86	1397.46	998.667
4	2233.9	1792.02	1648.54	1865.75	875.215	875.65
5	950.459	2440.88	2147.48	1308.38	1198.86	2109.39
6	1010.16	1240.74	2047.04	1743.65	2460.09	1396.97
7	1340.99	1500.56	2020.77	1476.35	1756.42	1189.35
8	2021.76	2774.2	1421.4	1207.64	2686.45	1569.04
9	1652.09	1887.52	1115.91	1078.18	1049.14	836.35
10	1236.08	1858.87	2106.25	1053.17	1168.44	765.089
11	1613.85	1296.24	1586.93	925.499	1479.44	978.534
12	1137.54	1223.05	2222.82	1452.74	1660.08	1046.08
13	1232.58	1118.67	877.46	1570.76	1989.17	1303.75
14	966.15	1866.64	1168.68	2809.35	1273.28	902.348
15	689.58	954.877	1752.7	2830.4	1315.89	1203.25
16	1279.29	1055.56	1383.48	1426.59	1005.16	835.553
17	962.602	816	1234.61	2032.38	1561.58	1129.19
18	1528.1	1553.74	1242.02	2006.53	860.49	572.718
19	1135.42	864.207	1029.78	1273.84	1545.99	1272.61
20	1121.18	969.24	1515.57	1581.07	1306.86	822.349
21	996.035	658.922	1057.3	1966.17	2690.97	2125.32
22	988.962	2950.98	2009.16	2076.87	1168.47	501.675
23	1783.98	1811.87	2143.28	1061.72	905.631	1725.81
24	1465.41	1189.25	1638.47	1781.86	2849.11	1010.28
25	1263.41	1785.7	2921.31	1298.39	3924.68	1068.67
26	931.63	1602.14	1221.72	1546.35	2378.07	811.269
27	885.668	1233.67	1613.8	726.707	1279.27	823.749
28	1498.99	1323.95	877.122	2154.48	835.191	2056.31
29	1111.69	1595.28	1413.15	1126.32	986.5	1141.24
30	1355.65	1247.38	1455.54	1165.59	1148.09	1396.59
31	1410.93	1224.45	1179.31	867.539	2699.73	954.442
32	1551.83	1588.48	1357.29	2028.21	1271.64	678.186
33	1723.49	1166.54	2823.86	2072.55	2143.28	652.646
34	2401.7	1301.96	986.669	1891.5	1932.52	1313.72
35	2303.91	655.084	1050.74	1004.63	862.856	838.764
36	1496.72	709.085	1417.49	772.283	1488.01	471.355
37	898.51	1377.33	2217.71	1001.27	1712.12	747.395
38	1122.65	2062.73	1233.62	956.784	989.445	1207.62
39	1258.82	1422.88	1068.74	1013.68	1558.78	734.794
40	1798.25	1238.11	1232.56	1329.65	1574.33	882.457
41	756.882	1111.5	1938.02	1140.1	1524.14	2181.93
42	1457.4	1642.14	1457.52	1512.43	2560.28	919.946
43	1872.94	1901.59	1505.8	1215.49	1963.17	1790.36
44	1360.88	2125.06	1327.26	1019.23	2116.25	1368.61
45	1702.3	1085.4	1074.71	1170.78	1184.98	814.841
46	1361.78	1257.52	1523.23	2012.49	958.787	544.523
47	1076.13	1385.12	1812.45	1512.32	1107.37	609.315
48	1360.23	1853.53	1899.3	790.895	1171.07	676.254
49	1954.46	1424.49	840.333	731.8	1384.3	1305.05
50	1377.13	1291.56	1186.43	2175.78	1179.18	1057.91
	FN-CKII: control	0.01mg/ml anti-avb3/a5b1	0.1mg/ml anti-avb3/a5b1	1mg/ml anti-avb3/a5b1	10mg/ml anti-avb3/a5b1	100mg/ml anti-avb3/a5b1
mean	1378.46	1470.71	1562.57	1469.62	1576.7	1098.48
standard deviation	421.216	421.167	498.741	369.433	452.869	449.372
standarrd error	59.5689	59.5619	70.5326	52.2457	64.0453	63.5508
anti-avb3		0.01mg/ml	0.1mg/ml	1mg/ml	10mg/ml	100mg/ml
mean	anti-avb3	1429.47	1441.96	1358.26	1304.27	1352.82
standarrd error		59.5619	70.5326	52.2457	64.0453	63.5508
anti-a5b1		0.01mg/ml	0.1mg/ml	1mg/ml	10mg/ml	100mg/ml
mean	anti-a5b1	1444.59	1371.19	1274.92	1399.03	1382.84
standarrd error		65.3552	63.5833	51.8834	59.7084	56.4228
anti-avb3/a5b1		0.01mg/ml	0.1mg/ml	1mg/ml	10mg/ml	100mg/ml
mean	anti-avb3/a5b1	1470.71	1562.57	1469.62	1576.7	1098.48
standarrd error		59.5619	70.5326	52.2457	64.0453	63.5508

## Sheet: Fn fragments 
	FN 40kDa: native	FN 40kDa AP	FN 40kDa: CKII	FN 70kDa native	FN 70kDa AP	FN 70kDa CKII	FN 120kDa native	FN 120kDa AP	FN 120kDa CKII
1	393.408	229.208	555.99	971.316	1780.44	1330.93	1434.17	1545.8	1044.39
2	514.662	523.69	846.561	1647.16	1766.6	1172.57	1449.33	1850.39	1892.16
3	358.646	407.602	740.153	859.838	1389.68	1854.52	678.065	1221.96	1425.99
4	581.361	620.636	283.185	1577.93	2207.13	1040.91	585.223	1479.48	1425.99
5	236.74	373.806	397.777	2043.56	1241.2	1503.31	968.395	814.021	1664.06
6	401.35	734.359	790.533	2047.93	1239.85	2115.04	1695.05	899.669	1403.59
7	869.494	251.2	531.053	1189.08	1971.5	1151.01	1390.07	1040.07	2123.46
8	448.857	264.235	387.131	2178.7	1891.53	737.256	958.884	809.313	1287.96
9	319.298	651.246	570.932	1715.43	1335.88	1262.3	2041.92	854.455	1824.59
10	348.073	602.024	653.008	2292.44	1152.49	1570.64	804.679	1274.03	875.795
11	556.424	551.741	451.464	1321.32	1310.65	1130.62	1147.44	733.828	1398.91
12	562.507	1025.87	634.251	1228.89	1749.03	1425.53	1631.01	1714.94	1652.52
13	774.045	320.746	537.305	2302.7	1422.01	1084.03	1919.82	966.657	1652.52
14	502.785	539.864	508.265	1807.88	2169.55	1467.37	1880.88	1258.44	2416.11
15	546.43	414.626	573.853	1401.83	1841.63	1322.87	623.316	1430.02	1354.99
16	792.947	326.902	590.679	1476.27	892.934	1460	1746.01	1312.53	1164.46
17	484.511	388.435	334.386	1869.71	1419.64	1148.12	1654.43	965.885	1094.79
18	863.459	577.884	371.151	1050.13	960.501	1102.78	1202.72	1462.01	1223.46
19	888.565	565.911	457.257	2189.39	902.397	1896.86	1336.48	1074.15	1946.59
20	527.094	601.469	603.545	1277	1016.36	1257.28	1414.86	1184.81	1543.82
21	677.341	421.627	462.23	1961.78	709.35	1718.35	1040.16	1439.99	2064.93
22	562.145	452.381	598.596	1740.44	2554.7	1246.94	1268.77	957.025	1906.2
23	682.096	815.324	406.226	1749.61	1051	1265.85	1216.24	1533.63	1640.69
24	552.682	644.366	737.183	2186.69	2256.79	1553.28	1130.06	1105.82	955.335
25	559.176	326.202	359.129	1227.17	1555.6	1411.6	1085.74	929.627	1629.03
26	819.887	312.442	612.863	1277.84	1464.52	1135.2	641.807	740.804	1521.22
27	526.346	406.322	345.949	797.437	1833.79	1034.66	1226.09	1409.96	1234.15
28	470.269	355.001	684.752	770.159	1333.78	1873.59	1218.89	1170.25	1133.01
29	1197.56	601.083	499.937	1587.37	448.181	2522.04	1276.47	813.272	1481.78
30	449.919	355.58	564.632	1909.13	1013.44	1306.04	1106.64	840.526	1633.01
31	234.64	475.024	295.231	693.466	1906.13	1273.79	1244.53	670.919	669.93
32	403.522	289.992	321.64	1254.5	1612.04	1170.9	1386.81	1025.65	2506.15
33	550.679	459.961	559.321	2022.68	1689.19	1634.56	1221.62	1395.02	1143.14
34	810.641	435.387	371.754	2297.3	1224.69	1616.65	1182.95	679.368	1512.17
35	652.404	554.927	638.089	1527.6	1371.63	1399.29	813.49	1249.55	1160.72
36	373.492	413.854	462.23	2053.29	1143.05	1510.96	1589.13	2137.2	1489.41
37	757.195	514.614	544.185	829.47	2220.46	1612.71	992.318	1054.86	931.437
38	454.843	543.871	427.034	2719.94	1070.89	1144.47	1662.56	919.319	863.725
39	324.826	286.854	696.435	647.142	1616.74	1173.05	1560.93	1319.7	1319.61
40	458.609	770.545	498.947	1079.27	1981.02	2064.95	1745	1302.39	1238.66
41	344.355	590.799	984.738	1372.79	1505.75	1500.15	1301.74	1057.52	1583.41
42	563.497	487.336	506.599	2683.34	1718.06	1704.95	1371.41	1386.64	1564.19
43	899.959	522.99	932.016	2464.83	1396.23	736.797	847.503	615.108	1208.08
44	904.738	431.669	482.749	1019.67	1899.49	1600.76	1302.39	1559.1	863.314
45	649.073	327.313	995.601	1146.93	1077.17	1690.78	967.84	1430.7	1277.39
46	774.021	444.946	404.005	1658.7	1019.02	1791.61	1173.87	1605.08	915.094
47	353.022	744.425	379.937	1058.73	714.564	1868.11	860.466	1553.28	1071.79
48	486.684	941.817	364.367	1998.95	1259.09	1326.85	1838.18	1367.79	1421.04
49	435.99	721.348	531.777	1518.62	1964.48	1059.79	873.598	1065.85	1296.53
50	401.422	608.035	778.559	1074.95	2050.8	2225.19	1122.43	964.871	1241.39
	Fn-NA: 40kDa	Fn-AP: 40kDa	Fn-CKII: 40kDa	Fn-NA: 70kDa	Fn-AP: 70kDa	Fn-CKII: 70kDa	Fn-NA: 120kDa	Fn-AP: 120kDa	Fn-CKII: 120kDa
mean	566.034	504.55	545.304	1575.57	1486.45	1444.16	1256.65	1183.87	1417.85
standard deviation	203.018	174.942	173.411	538.877	461.55	363.183	355.71	329.967	390.624
standarrd error	28.7111	24.7405	24.524	76.2087	65.273	51.3618	50.305	46.6644	55.2426
--	40kDA	40kDA	--	--
t-test	AP	NA	0.05422	/
VassarStates	AP	CKII	0.12242	/
--	NA	CKII	0.29179	/
--	--	--	--	--
	--	--	--	--
	70kDA	70kDA	--	--
	AP	NA	0.18782	/
	AP	CKII	0.3056	/
	NA	CKII	0.07795	/
	--	--	--	--
	--	--	--	--
	120kDA	120kDA	--	--
	AP	NA	0.14588	/
	AP	CKII	0.0008165	***
	NA	CKII	0.01661	*

## Sheet: Kompatibilitätsbericht
	Kompatibilitätsbericht für Control_17_09_10_results.xls
	Ausführen auf 11/11/2010 13:18
	Die folgenden Features in dieser Arbeitsmappe werden von früheren Excel-Versionen nicht unterstützt. Diese Features gehen beim Öffnen dieser Arbeitsmappe in einer früheren Excel-Version oder beim Speichern in einem früheren Dateiformat möglicherweise verloren oder werden beschädigt.
	Erheblicher Funktionalitätsverlust			Anzahl	Version
	Ein Teil der Formatierung in den Diagrammen dieser Arbeitsmappe wird in früheren Excel-Versionen nicht unterstützt und nicht angezeigt.			11
				Fn fragments '!A1:L55	Excel 97-2003

[truncated: 1 more sheets: Kompatibilitätsbericht (1)]
